# Supplementary material for: A robust, single-injection method for targeted, broad-spectrum plasma metabolomics
Source: Metabolomics. 2017 Sep 4;13(10):122. doi: 10.1007/s11306-017-1264-1 (PMC5583274; doi:10.1007/s11306-017-1264-1)
Supplement: Supplementary file 2 — Supplementary material 2 (XLSX 141 KB) [file 11306_2017_1264_MOESM2_ESM.xlsx]

## Sheet: Positive mode
Sequence	Q1	Q3	RT	MRM Name	Group	Window (sec)	Primary/Secondary	Threshold	Dwell weight	DP	EP	CE	CXP	Chemical Classes	Pathway Name	Short Name	HMDB number	Chemical Formula	Chemical Index	MRM Index	Pathway Index	Adduct	Exact Mass	Exact Mass w/ Adduct	LoD in plasma (AUC)	LoQ in plasma (AUC)	Linearity (r)
1	440.3	85	3.46	3-Hydroxylinoleylcarnitine		60		5000		49.64	10.22	35.83	16.99	Acyl carnitines	Fatty Acid Oxidation and Synthesis	Fatty Acid Oxidation and Synthesis		C25H45NO5	CNX0060	UNX0613	BNX0014	M+H	439.33	440.337
2	448.3	85	5.5	Arachidonyl carnitine		240		5000		49.64	10.22	40	16.99	Acyl carnitines	Fatty Acid Oxidation and Synthesis	Fatty Acid Oxidation and Synthesis	HMDB06455	C27H46NO4	CNX0150	UNX0102	BNX0014	M+H	448.343	449.35
3	416.3	85	6.8	3-Hydroxyhexadecanoylcarnitine		120		5000		49.64	10.22	35.83	16.99	Acyl carnitines	Fatty Acid Oxidation and Synthesis	Fatty Acid Oxidation and Synthesis	HMDB13336	C23H45NO5	CNX0054	UNX0609	BNX0014	M+H	415.33	416.337
5	286.19	85	6.5	2-Octenoylcarnitine		240		5000		49.64	10.22	35.83	16.99	Acyl carnitines	Fatty Acid Oxidation and Synthesis	Fatty Acid Oxidation and Synthesis	HMDB13324	C15H27NO4	CNX0032	UNX0624	BNX0014	M+H	285.194	286.201	31919.1	105333	0.999185
6	398.6	85	10	9-Hexadecenoylcarnitine		120		5000		49.64	10.22	35.83	16.99	Acyl carnitines	Fatty Acid Oxidation and Synthesis	Fatty Acid Oxidation and Synthesis	HMDB13207	C23H43NO4	CNX0106	UNX0606	BNX0014	M+H	397.319	398.326	1717.79	5009.91	0.972616
7	290.15	85	17.1	Adipoylcarnitine		90		5000		49.64	10.22	35.83	16.99	Acyl carnitines	Fatty Acid Oxidation and Synthesis	Fatty Acid Oxidation and Synthesis		C13H23NO6	CNX0121	UNX0621	BNX0014	M+H	289.153	290.16	3457.34	11409.2	0.9685
8	316.4	85	9.9	Decanoylcarnitine		120		5000		65	10	25	17	Acyl carnitines	Fatty Acid Oxidation and Synthesis	Fatty Acid Oxidation and Synthesis	HMDB00651	C17H33NO4	CNX0318	UNX0222	BNX0014	M+H	315.241	316.248	1363.63	4499.99	0.992375
9	342.5	85	6.5	Dodecenoylcarnitine		120		5000		49.64	10.22	35.83	16.99	Acyl carnitines	Fatty Acid Oxidation and Synthesis	Fatty Acid Oxidation and Synthesis	HMDB13326	C19H35NO4	CNX0369	UNX0601	BNX0014	M+H	341.257	342.264	8590.44	28348.4	0.985379
10	400.34	85	5.5	L-Palmitoylcarnitine		240		5000		49.64	10.22	35.83	16.99	Acyl carnitines	Fatty Acid Oxidation and Synthesis	Fatty Acid Oxidation and Synthesis	HMDB00222	C23H45NO4	CNX0517	UNX0397	BNX0014	M+H	399.335	400.342	2842.35	8942.35	0.933338
11	426.4	85	10	Oleoylcarnitine		120		5000		49.64	10.22	35.83	16.99	Acyl carnitines	Fatty Acid Oxidation and Synthesis	Fatty Acid Oxidation and Synthesis	HMDB05065	C25H47NO4	CNX0631	UNX0610	BNX0014	M+H	425.351	426.358	3306.17	10910.4	0.971707
12	428.37	85	6.5	Octadecanoylcarnitine		120		5000		69.25	10	32.2	14.78	Acyl carnitines	Fatty Acid Oxidation and Synthesis	Fatty Acid Oxidation and Synthesis	HMDB00848	C25H49NO4	CNX0623	UNX0374	BNX0014	M+H	427.366	428.373	1648.7	4948.7	0.987523
13	344.27	85	5.6	Dodecanoylcarnitine		240		5000		92.11	9.53	56.38	17	Acyl carnitines	Fatty Acid Oxidation and Synthesis	Fatty Acid Oxidation and Synthesis	HMDB02250	C19H37NO4	CNX0368	UNX0245	BNX0014	M+H	343.272	344.28	17174.9	56677.1	0.823194
14	368.5	85	10	3, 5-Tetradecadiencarnitine		120		5000		49.64	10.22	35.83	16.99	Acyl carnitines	Fatty Acid Oxidation and Synthesis	Fatty Acid Oxidation and Synthesis	HMDB06707	C21H37NO4	CNX0067	UNX0604	BNX0014	M+H	367.272	368.28	4336.53	14310.6	0.918124
15	372.54	84.9	5.5	Myristoylcarnitine		240		5000		87.75	10.08	29.38	14.5	Acyl carnitines	Fatty Acid Oxidation and Synthesis	Fatty Acid Oxidation and Synthesis	HMDB05066	C21H41NO4	CNX0593	UNX0358	BNX0014	M+H	371.304	372.311
16	442.4	85	10	3-Hydroxyoleoylcarnitine		120		5000		49.64	10.22	35.83	16.99	Acyl carnitines	Fatty Acid Oxidation and Synthesis	Fatty Acid Oxidation and Synthesis		C25H47NO5	CNX0061	UNX0611	BNX0014	M+H	441.345	442.353	3160.93	10345.9	0.900699
17	314.2	85	6.5	9-Decenoylcarnitine		200		5000		49.64	10.22	35.83	16.99	Acyl carnitines	Fatty Acid Oxidation and Synthesis	Fatty Acid Oxidation and Synthesis	HMDB13205	C17H31NO4	CNX0104	UNX0600	BNX0014	M+H	313.225	314.233
18	424.3	85	10	Linoleylcarnitine		120		40000		49.64	10.22	35.83	16.99	Acyl carnitines	Fatty Acid Oxidation and Synthesis	Fatty Acid Oxidation and Synthesis	HMDB06469	C25H45NO4	CNX0531	UNX0612	BNX0014	M+H	423.335	424.342	2616.59	8634.75	0.992407
19	386.5	85	10.3	3-Hydroxy-cis-5-tetradecenoylcarnitine		120		5000		49.64	10.22	35.83	16.99	Acyl carnitines	Fatty Acid Oxidation and Synthesis	Fatty Acid Oxidation and Synthesis	HMDB13330	C21H39NO5	CNX0050	UNX0605	BNX0014	M+H	385.283	386.29
20	288.3	85	6.7	Octanoylcarnitine		120		5000		49.64	10.22	35.83	16.99	Acyl carnitines	Fatty Acid Oxidation and Synthesis	Fatty Acid Oxidation and Synthesis	HMDB00791	C15H29NO4	CNX0624	UNX0623	BNX0014	M+H	287.21	288.217	3716.59	11994.8	0.939328
21	260.17	85	9.8	Hexanoylcarnitine		120		5000		65	10	25	17	Acyl carnitines	Fatty Acid Oxidation and Synthesis	Fatty Acid Oxidation and Synthesis	HMDB00705	C13H25NO4	CNX0459	UNX0297	BNX0014	M+H	259.178	260.186	4434.77	14634.8	0.994487
22	246.3	85	9.8	Isovalerylcarnitine		120		5000		68.69	7.49	32.35	17.06	Acyl carnitines	Branch Chain Amino Acid Metabolism	Branch Chain Amino Acid	HMDB00688	C12H23NO4	CNX0493	UNX0319	BNX0008	M+H	245.163	246.17	4216.59	13634.8	0.996423
23	244.3	85	10	Tiglylcarnitine		120		5000		49.64	10.22	35.83	16.99	Acyl carnitines	Branch Chain Amino Acid Metabolism	Branch Chain Amino Acid	HMDB02366	C12H21NO4	CNX0922	UNX0618	BNX0008	M+H	243.147	244.154	253327	835978	0.989451
24	232.15	85	10	Butyrylcarnitine		120		5000		51.3	9.69	25	17	Acyl carnitines	Microbiome Metabolism	Microbiome	HMDB02013	C11H21NO4	CNX0192	UNX0124	BNX0027	M+H	231.147	232.154	18343.8	58597.3	0.998479
25	304.2	85	10.4	Pimelylcarnitine		120		5000		49.64	10.22	35.83	16.99	Acyl carnitines	Fatty Acid Oxidation and Synthesis	Fatty Acid Oxidation and Synthesis	HMDB13328	C14H25NO6	CNX0759	UNX0622	BNX0014	M+H	303.168	304.175	34532.8	113958	0.999823
26	218.3	85	11	Propionylcarnitine		200		5000		65.61	10.02	25	17	Acyl carnitines	Isoleucine, Valine, Threonine, or Methionine Metabolism	Isoleucine, Valine, Threonine, or Methionine	HMDB00824	C10H19NO4	CNX0774	UNX0493	BNX0023	M+H	217.131	218.139	20706.5	68331.6	0.997029
27	276.17	85	13.8	3-Hydroxyhexanoylcarnitine		200		5000		49.64	10.22	35.83	16.99	Acyl carnitines	Fatty Acid Oxidation and Synthesis	Fatty Acid Oxidation and Synthesis	HMDB13131	C13H25NO5	CNX0056	UNX0620	BNX0014	M+H	275.173	276.181	16489.9	54416.5	0.994029
28	204	85	12	L-Acetylcarnitine		240		5000		93	10	19	10	Acyl carnitines	Fatty Acid Oxidation and Synthesis	Fatty Acid Oxidation and Synthesis	HMDB00201	C9H17NO4	CNX0499	UNX0323	BNX0014	M+H	203.116	204.123	25840.6	85274	0.999285
29	262.2	85	12.8	3-Hydroxyisovaleryl Carnitine		90		5000		71	10	35	10	Acyl carnitines	Branch Chain Amino Acid Metabolism	Branch Chain Amino Acid		C12H23NO5	CNX0058	UNX0041	BNX0008	M+H	261.158	262.165	48625.6	160464	0.995736
30	248.15	85	13.3	Malonylcarnitine		90		5000		49.64	10.22	35.83	16.99	Acyl carnitines	Fatty Acid Oxidation and Synthesis	Fatty Acid Oxidation and Synthesis	HMDB02095	C10H17NO6	CNX0555	UNX0348	BNX0014	M+H	247.106	248.113	79383.2	261964	0.999852
31	360.27	85	9.7	3-Hydroxydodecanoylcarnitine		120		5000		49.64	10.22	35.83	16.99	Acyl carnitines	Fatty Acid Oxidation and Synthesis	Fatty Acid Oxidation and Synthesis		C19H37NO5	CNX0053	UNX0602	BNX0014	M+H	359.267	360.274	28188.5	93022	0.99145
32	162	103	14.5	L-Carnitine		150		5000		93	10	5	10	Acyl carnitines	Fatty Acid Oxidation and Synthesis	Fatty Acid Oxidation and Synthesis	HMDB00062	C7H15NO3Ã‚Â	CNX0503	UNX0127	BNX0014	M+H	161.105	162.112	15188.5	47022	0.98839
33	318.19	85	17	Suberylcarnitine		90		5000		49.64	10.22	35.83	16.99	Acyl carnitines	Fatty Acid Oxidation and Synthesis	Fatty Acid Oxidation and Synthesis		C15H27NO6	CNX0872	UNX0626	BNX0014	M+H	317.184	318.191	39138	129155	0.764273
34	276.3	85	17.2	L-Glutarylcarnitine		90		5000		55.82	10	29.35	14.83	Acyl carnitines	Fatty Acid Oxidation and Synthesis	Fatty Acid Oxidation and Synthesis	HMDB13130	C12H21NO6	CNX0437	UNX0281	BNX0014	M+H	275.137	276.144	196714	649155	0.868938
35	76.1	42	9.8	Trimethylamine-N-oxide		180		5000		95	10	50	10	Amines and derivatives	Fatty Acid Oxidation and Synthesis	Fatty Acid Oxidation and Synthesis	HMDB00925	C3H9NO	CNX0930	UNX0580	BNX0014	M+H	75.0684	76.0757	31671.6	124916	0.999319
36	198.1	180.1	10.5	Metanephrine		120		5000		40	10	13	10	Amines and derivatives	Bioamines and Neurotransmitter Metabolism	Bioamines and Neurotransmitter	HMDB04063	C10H15NO3	CNX0570	UNX0350	BNX0005	M+H	197.105	198.112	21975.3	72518.4	0.977674
37	136.1	104.8	4.5	N-methylphenethylamine		120		5000		90	10	24.22	15	Amines and derivatives	Bioamines and Neurotransmitter Metabolism	Bioamines and Neurotransmitter		C9H13N	CNX0144	UNX0689	BNX0005	M+H	135.105	136.112
38	146.1	112	17.8	Spermidine		120		5000		62	10	20.34	20.05	Amines and derivatives	Polyamine Metabolism	Polyamine	HMDB01257	C7H19N3	CNX0869	UNX0558	BNX0044	M+H	145.158	146.165
39	300	62	4	Palmitoylethanolamide		60		5000		60	10	30	5	Amines and derivatives	Endocannabinoid Metabolism	Endocannabinoid	HMDB02100	C18H37NO2	CNX0661	UNX0398	BNX0013	M+H	299.282	300.29	30804.4	101655	0.930957
40	348.3	287.3	4	Anandamide		80		5000		62	12	18.5	14.32	Amines and derivatives	Endocannabinoid Metabolism	Endocannabinoid	HMDB04080	C22H37NO2	CNX0147	UNX0099	BNX0013	M+H	347.282	348.29	4159.9	13727.7	0.996257
41	326.3	62	4	N-oleoylethanolamine		80		5000		62	10	32	5	Amines and derivatives	Endocannabinoid Metabolism	Endocannabinoid	HMDB02088	C20H39NO2	CNX0600	UNX0363	BNX0013	M+H	325.298	326.305	18542.1	61189	0.999416
42	104	60	4.5	Choline		150		100000		93	10	5	10	Amines and derivatives	Bioamines and Neurotransmitter Metabolism	Bioamines and Neurotransmitter	HMDB00097	C5H14NO+	CNX0257	UNX0177	BNX0005	M	104.108	104.108	13542.1	41189	0.998792
43	138.1	121.2	9.5	Tyramine		120		5000		60	10	15.12	12	Amines and derivatives	Polyamine Metabolism	Polyamine	HMDB00306	C8H11NO	CNX0934	UNX0664	BNX0044	M+H	137.084	138.091
44	131.001	114	11.2	N-acetylputrescine		150		5000		93	10	12	10	Amines and derivatives	Polyamine Metabolism	Polyamine	HMDB02064	C6H14N2O	CNX0598	UNX0360	BNX0044	M+H	130.111	131.118	182791	603211	0.794653
45	131.19	72	17.8	Agmatine		120		5000		60	10	21.2	12.24	Amines and derivatives	Polyamine Metabolism	Polyamine	HMDB01432	C5H14N4	CNX0124	UNX0091	BNX0044	M+H	130.122	131.129	116034	382912	0.802795
46	142	95	13.1	L-Histidinol		120		5000		54.78	10	28.12	15	Amines and derivatives	Microbiome Metabolism	Microbiome	HMDB03431	C6H11N3O	CNX0509	UNX0328	BNX0027	M+H	141.09	142.097
47	184.1	166.3	11.5	Normetanephrine		120		5000		93	10	13	10	Amines and derivatives	Bioamines and Neurotransmitter Metabolism	Bioamines and Neurotransmitter	HMDB00819	C9H13NO3	CNX0616	UNX0372	BNX0005	M+H	183.09	184.097	29905	98686.6	0.997634
48	146.1	87	4.08	Acetylcholine		90		5000		95	10	21	10	Amines and derivatives	Bioamines and Neurotransmitter Metabolism	Bioamines and Neurotransmitter	HMDB00895	C7H16NO2+	CNX0113	UNX0085	BNX0005	M	146.118	146.118	3450.44	11384.8	0.99451
49	169.8	107.1	20.2	Norepinephrine		120		5000		38	10.3	26.3	16.1	Amines and derivatives	Bioamines and Neurotransmitter Metabolism	Bioamines and Neurotransmitter	HMDB00216	C8H11NO3	CNX0613	UNX0660	BNX0005	M+H	169.074	170.081	11371.1	37524.5	0.986659
50	154.1	137.2	16.9	Dopamine		120		10000		50	10	16	10	Amines and derivatives	Bioamines and Neurotransmitter Metabolism	Bioamines and Neurotransmitter	HMDB00073	C8H11NO2	CNX0370	UNX0246	BNX0005	M+H	153.079	154.086	13160.4	43429.4	0.99882
51	203.2	84.1	16.8	Spermine		120		5000		63.8	10	43.29	17	Amines and derivatives	Polyamine Metabolism	Polyamine	HMDB01256	C10H26N4	CNX0870	UNX0643	BNX0044	M+H	202.216	203.223	19724	65089.1	0.925705
52	183.8	77.2	19	Epinephrine		240		5000		80	13.09	55.3	10.3	Amines and derivatives	Bioamines and Neurotransmitter Metabolism	Bioamines and Neurotransmitter	HMDB00068	C9H13NO3	CNX0382	UNX0659	BNX0005	M+H	183.09	184.097
53	217.12	158.3	17.05	N-alpha-Acetylarginine		90		5000		60	10	23.02	14	Amines and derivatives	Polyamine Metabolism	Polyamine	HMDB04620	C8H16N4O3	CNX2022	UNX1099	BNX0044	M+H	216.122	217.13
54	142	44	17.7	O-Phosphoethanolamine		90		5000		95	10	22	10	Amines and derivatives	Phospholipid Metabolism	Phospholipid	HMDB00224	C2H8NO4P	CNX0619	UNX0464	BNX0072	M+H	141.019	142.026	15145.1	49978.7	0.998156
55	62.1	44.2	11.5	Ethanolamine		120		5000		93	10	12	10	Amines and derivatives	Phospholipid Metabolism	Phospholipid	HMDB00149	C2H7NO	CNX0388	UNX0254	BNX0072	M+H	61.0528	62.06	33205.8	85846.3	0.994381
56	258.1	104	16.5	Glycerophosphocholine		120		5000		93	10	16	10	Amines and derivatives	Phospholipid Metabolism	Phospholipid	HMDB00086	C8H20NO6P	CNX0444	UNX0288	BNX0072	M+H	257.103	258.11	167058	551292	0.993464
57	184.001	125	17.4	Phosphorylcholine		90		5000		93	10	23	10	Amines and derivatives	Phospholipid Metabolism	Phospholipid	HMDB01565	C5H15NO4P	CNX0737	UNX0466	BNX0072	M	184.074	184.074	31667.2	80470	0.941558
58	186	88	19	DL-O-Phosphoserine		90		5000		93	10	12	10	Amines and derivatives	Phospholipid Metabolism	Phospholipid	HMDB01721	C3H8NO6P	CNX0366	UNX0044	BNX0072	M+H	185.009	186.016
59	78	61	9.4	Cysteamine		120		5000		40	10	16.36	12	Amino acids and derivatives	SAM, SAH, Methionine, Cysteine, Glutathione Metabolism	SAM, SAH, Methionine, Cysteine, Glutathione	HMDB02991	C2H7NS	CNX0303	UNX0204	BNX0047	M+H	77.0299	78.0372
60	61	44	9.8	Urea		240		5000		93	10	70	10	Amino acids and derivatives	Urea Cycle	Urea Cycle	HMDB00294	CH4N2O	CNX0938	UNX0589	BNX0054	M+H	60.0324	61.0396	16670.2	62470	0.936231
61	120.15	44.2	17.1	L-Homoserine		90		5000		90	10	32	10	Amino acids and derivatives	SAM, SAH, Methionine, Cysteine, Glutathione Metabolism	SAM, SAH, Methionine, Cysteine, Glutathione	HMDB00719	C4H9NO3	CNX0511	UNX0305	BNX0047	M+H	119.058	120.066	137285	453040	0.877342
62	114.1	86.1	10	Creatinine		120		5000		93	10	15	10	Amino acids and derivatives	SAM, SAH, Methionine, Cysteine, Glutathione Metabolism	SAM, SAH, Methionine, Cysteine, Glutathione	HMDB00562	C4H7N3O	CNX0298	UNX0200	BNX0047	M+H	113.059	114.066	29085.1	95980.9	0.996882
63	118	58	10.6	Betaine		180		5000		93	10	5	10	Amino acids and derivatives	1-Carbon, Folate, Formate, Glycine, Serine Metabolism	1-Carbon, Folate, Formate, Glycine, Serine	HMDB00043	C5H11NO2	CNX0171	UNX0107	BNX0001	M+H	117.079	118.086	22560.9	74450.8	0.988587
64	112	95	12	Histamine		120		5000		95	10	26	10	Amino acids and derivatives	Histidine, Histamine, Carnosine Metabolism	Histidine, Histamine, Carnosine	HMDB00870	C5H9N3	CNX0462	UNX0300	BNX0022	M+H	111.08	112.087	49421.8	163092	0.988587
65	225.2	208.3	15.7	Hydroxykynurenine		90		10000		93	10	14	10	Amino acids and derivatives	Tryptophan, Kynurenine, Serotonin, Melatonin Metabolism	Tryptophan, Kynurenine, Serotonin, Melatonin	HMDB00732	C10H12N2O4	CNX0474	UNX0308	BNX0051	M+H	224.08	225.087
66	166.1	120.08	14.2	L-Phenylalanine		120		5000		93	10	40	10	Amino acids and derivatives	Tyrosine and Phenylalanine Metabolism	Tyrosine and Phenylalanine	HMDB00159	C9H11NO2	CNX0518	UNX0459	BNX0052	M+H	165.079	166.086	161967	534490	0.998897
67	132.17	86	14	L-leucine		150		5000		93	10	11	10	Amino acids and derivatives	Branch Chain Amino Acid Metabolism	Branch Chain Amino Acid	HMDB00687	C6H13NO2	CNX0964	UNX0985	BNX0008	M+H	131.095	132.102	3.43448e+06	1.13338e+07	0.987493
68	132.2	86	13.8	L-isoleucine		150		5000		93	10	11	10	Amino acids and derivatives	Branch Chain Amino Acid Metabolism	Branch Chain Amino Acid	HMDB00172	C6H13NO2	CNX0512	UNX0318	BNX0008	M+H	131.095	132.102	2006.78	6622.38	0.976684
69	104.02	58	14.2	Dimethylglycine		150		5000		93	10	21	10	Amino acids and derivatives	SAM, SAH, Methionine, Cysteine, Glutathione Metabolism	SAM, SAH, Methionine, Cysteine, Glutathione	HMDB00092	C4H9NO2	CNX0359	UNX0240	BNX0047	M+H	103.063	104.071	386631	1.27588e+06	0.988377
70	102	58	13	Betaine aldehyde		90		10000		93	10	21	10	Amino acids and derivatives	1-Carbon, Folate, Formate, Glycine, Serine Metabolism	1-Carbon, Folate, Formate, Glycine, Serine	HMDB01252	C5H12NO+	CNX0172	UNX0108	BNX0001	M	102.092	102.092	27253.6	89936.8	0.990958
71	150	103.9	14.8	L-Methionine		120		5000		50	10	13.55	12	Amino acids and derivatives	SAM, SAH, Methionine, Cysteine, Glutathione Metabolism	SAM, SAH, Methionine, Cysteine, Glutathione	HMDB00696	C5H11NO2S	CNX0516	UNX0351	BNX0047	M+H	149.051	150.058	90771.1	299545	0.999745
72	116	70	15	L-Proline		120		5000		93	10	60	10	Amino acids and derivatives	GABA, Glutamate, Arginine, Ornithine, Proline Metabolism	GABA, Glutamate, Arginine, Ornithine, Proline	HMDB00162	C5H9NO2	CNX0519	UNX0490	BNX0016	M+H	115.063	116.071	11771.1	41954.7	0.999139
73	118.15	72	15	L-Valine		120		10000		60	10	50	11.99	Amino acids and derivatives	Branch Chain Amino Acid Metabolism	Branch Chain Amino Acid	HMDB00883	C5H11NO2	CNX0524	UNX0594	BNX0008	M+H	117.079	118.086	12521.6	41321.3	0.998208
74	170.1	124	16.7	1-Methylhistidine		90		10000		93	10	20	10	Amino acids and derivatives	Histidine, Histamine, Carnosine Metabolism	Histidine, Histamine, Carnosine	HMDB00001	C7H11N3O2	CNX0003	UNX0003	BNX0022	M+H	169.085	170.092	13521.6	41821.3	0.99432
75	205	146	16.5	L-Tryptophan		100		10000		70	10	21	12	Amino acids and derivatives	Tryptophan, Kynurenine, Serotonin, Melatonin Metabolism	Tryptophan, Kynurenine, Serotonin, Melatonin	HMDB00929	C11H12N2O2	CNX0522	UNX0582	BNX0051	M+H	204.09	205.097	1133.39	3748.17	0.997266
76	173	116	17	Glycylproline		120		5000		56	10	16	12	Amino acids and derivatives	Gamma-Glutamyl and other Dipeptides	Gamma-Glutamyl and other Dipeptides	HMDB00721	C7H12N2O3	CNX0448	UNX0627	BNX0017	M+H	172.085	173.092	2283.85	7536.71	0.988729
77	166.04	74	17.2	Methionine sulfoxide		120		5000		93	10	14	10	Amino acids and derivatives	SAM, SAH, Methionine, Cysteine, Glutathione Metabolism	SAM, SAH, Methionine, Cysteine, Glutathione	HMDB02005	C5H11NO3S	CNX0575	UNX0352	BNX0047	M+H	165.046	166.053	43183.7	142506	0.999304
78	90.1	44.2	16.8	Alanine		90		10000		93	10	13	10	Amino acids and derivatives	Amino Acid Metabolism (not otherwise covered)	Amino Acid (not otherwise covered)	HMDB00161	C3H7NO2	CNX0126	UNX0092	BNX0002	M+H	89.0477	90.055	11699.7	38606.2	0.998311
79	148	106	16.8	O-acetylserine		120		5000		93	10	14	10	Amino acids and derivatives	Microbiome Metabolism	Microbiome	HMDB03011	C5H9NO4	CNX0618	UNX0373	BNX0027	M+H	147.053	148.06	2059.67	6796.9	0.737329
80	203	70	16.9	Dimethyl-L-arginine		90		5000		93	10	30	10	Amino acids and derivatives	SAM, SAH, Methionine, Cysteine, Glutathione Metabolism	SAM, SAH, Methionine, Cysteine, Glutathione	HMDB01539	C8H18N4O2	CNX0358	UNX0239	BNX0047	M+H	202.143	203.15	5078.45	16749.9	0.997628
81	90.09	44	16.5	Sarcosine		120		10000		93	10	19.11	17.26	Amino acids and derivatives	SAM, SAH, Methionine, Cysteine, Glutathione Metabolism	SAM, SAH, Methionine, Cysteine, Glutathione	HMDB00271	C3H7NO2	CNX0820	UNX0514	BNX0047	M+H	89.0477	90.055	1589.75	5244.17	0.999161
82	90.1	72.1	17.2	beta-Alanine		120		5000		45.4	7.79	11.4	30.2	Amino acids and derivatives	Pyrimidine Metabolism	Pyrimidine	HMDB00056	C3H7NO2	CNX0170	UNX0657	BNX0046	M+H	89.0477	90.055	59414.9	196069	0.547494
83	104.01	69	17.1	Gamma-Aminobutyric acid		90		5000		93	10	22	10	Amino acids and derivatives	GABA, Glutamate, Arginine, Ornithine, Proline Metabolism	GABA, Glutamate, Arginine, Ornithine, Proline	HMDB00112	C4H9NO2	CNX0412	UNX0047	BNX0016	M+H	103.063	104.071	1691.88	5583.2	0.954791
84	133.12	74	17.3	L-Asparagine		120		5000		93	10	17	10	Amino acids and derivatives	Amino Acid Metabolism (not otherwise covered)	Amino Acid (not otherwise covered)	HMDB00168	C4H8N2O3	CNX0501	UNX0103	BNX0002	M+H	132.053	133.061	18484	60997.1	0.996754
85	147	130.2	17.2	L-Glutamine		90		5000		40	10	14	12	Amino acids and derivatives	Bioamines and Neurotransmitter Metabolism	Bioamines and Neurotransmitter	HMDB00641	C5H10N2O3	CNX0507	UNX0280	BNX0005	M+H	146.069	147.076	181243	598103	0.906536
86	122	59	17.4	Cysteine		120		5000		63.3	10	31.8	9	Amino acids and derivatives	SAM, SAH, Methionine, Cysteine, Glutathione Metabolism	SAM, SAH, Methionine, Cysteine, Glutathione	HMDB00574	C3H7NO2S	CNX0304	UNX0205	BNX0047	M+H	121.02	122.027
87	136.035	90.0375	17.7	Homocysteine		120		5000		93	10	10	10	Amino acids and derivatives	SAM, SAH, Methionine, Cysteine, Glutathione Metabolism	SAM, SAH, Methionine, Cysteine, Glutathione	HMDB00742	C4H9NO2S	CNX0463	UNX0303	BNX0047	M+H	135.035	136.043	16376.9	38226.6
88	399.25	150.058	17.2	S-Adenosylmethionine		90		5000		60	10	50	15	Amino acids and derivatives	SAM, SAH, Methionine, Cysteine, Glutathione Metabolism	SAM, SAH, Methionine, Cysteine, Glutathione	HMDB01185	C15H23N6O5S	CNX0817	UNX0513	BNX0047	M	399.145	399.145
89	106	60	17.2	L-Serine		90		5000		93	10	13	10	Amino acids and derivatives	1-Carbon, Folate, Formate, Glycine, Serine Metabolism	1-Carbon, Folate, Formate, Glycine, Serine	HMDB00187	C3H7NO3	CNX0520	UNX0517	BNX0001	M+H	105.043	106.05	181243	598103	0.999026
90	182	136.07	17.4	L-Tyrosine		90		5000		93	10	37	10	Amino acids and derivatives	Tyrosine and Phenylalanine Metabolism	Tyrosine and Phenylalanine	HMDB00158	C9H11NO3	CNX0523	UNX0584	BNX0052	M+H	181.074	182.081	58944.6	140527	0.999502
91	136.02	119.02	15.4	Methylcysteine		150		5000		93	10	12	10	Amino acids and derivatives	Food Sources, Additives, Preservatives, Colorings, and Dyes	Food Sources, Additives, Preservatives, Colorings, and Dyes	HMDB02108	C4H9NO2S	CNX0577	UNX0353	BNX0015	M+H	135.035	136.043	46880.8	154707	0.996092
92	133	70	17.4	Ornithine		90		5000		93	10	12	10	Amino acids and derivatives	Urea Cycle	Urea Cycle	HMDB00214	C5H12N2O2	CNX0632	UNX0378	BNX0054	M+H	132.09	133.097	4861.49	16042.9	0.998943
93	209.1	94	15	L-Kynurenine		120		5000		50	10	19.2	11	Amino acids and derivatives	Tryptophan, Kynurenine, Serotonin, Melatonin Metabolism	Tryptophan, Kynurenine, Serotonin, Melatonin	HMDB00183	C10H12N2O3	CNX0513	UNX0329	BNX0051	M+H	208.085	209.092	5779.78	19073.3	0.995596
94	76.03	30.03	17.3	Glycine		90		5000		78	10	18	11.4	Amino acids and derivatives	1-Carbon, Folate, Formate, Glycine, Serine Metabolism	1-Carbon, Folate, Formate, Glycine, Serine	HMDB00123	C2H5NO2	CNX0445	UNX0289	BNX0001	M+H	75.032	76.0393	7640.76	25230.7	0.999878
95	227.1	109.9	17.4	Carnosine		90		5000		104	7.5	37.5	23	Amino acids and derivatives	Histidine, Histamine, Carnosine Metabolism	Histidine, Histamine, Carnosine	HMDB00033	C9H14N4O3	CNX0200	UNX0128	BNX0022	M+H	226.107	227.114	9750.04	31013.3	0.994232
96	156	110	17.25	L-Histidine		90		10000		93	10	12	10	Amino acids and derivatives	Histidine, Histamine, Carnosine Metabolism	Histidine, Histamine, Carnosine	HMDB00177	C6H9N3O2	CNX0508	UNX0301	BNX0022	M+H	155.069	156.077	4750.04	17013.3	0.997793
97	147.106	84	17.3	L-Lysine		90		5000		52	10	22	12	Amino acids and derivatives	Lysine Metabolism	Lysine	HMDB00182	C6H14N2O2	CNX0515	UNX0341	BNX0026	M+H	146.106	147.113	13700.5	45211.7	0.998022
98	175.2	115	17.05	N-Acetylornithine		120		5000		93	10	14	10	Amino acids and derivatives	GABA, Glutamate, Arginine, Ornithine, Proline Metabolism	GABA, Glutamate, Arginine, Ornithine, Proline	HMDB03357	C7H14N2O3	CNX0597	UNX0362	BNX0016	M+H	174.1	175.108
99	148.053	84.0477	17.6	L-Glutamic acid		90		5000		93	10	15	10	Amino acids and derivatives	Bioamines and Neurotransmitter Metabolism	Bioamines and Neurotransmitter	HMDB00148	C5H9NO4	CNX0506	UNX0279	BNX0005	M+H	147.053	148.06	51338.4	169416	0.999451
100	223.26	134	17.5	L-Cystathionine		90		5000		93	10	11	10	Amino acids and derivatives	SAM, SAH, Methionine, Cysteine, Glutathione Metabolism	SAM, SAH, Methionine, Cysteine, Glutathione	HMDB00099	C7H14N2O4S	CNX0504	UNX0203	BNX0047	M+H	222.067	223.075
101	613	231	18.5	Oxidized glutathione		100		5000		93	10	35	10	Amino acids and derivatives	SAM, SAH, Methionine, Cysteine, Glutathione Metabolism	SAM, SAH, Methionine, Cysteine, Glutathione	HMDB03337	C20H32N6O12S2	CNX0638	UNX0383	BNX0047	M+H	612.152	613.159
102	202	120	19.6	Cysteine-S-sulfate		90		5000		60	10	18	16	Amino acids and derivatives	SAM, SAH, Methionine, Cysteine, Glutathione Metabolism	SAM, SAH, Methionine, Cysteine, Glutathione	HMDB00731	C3H7NO5S2	CNX0305	UNX0629	BNX0047	M+H	200.977	201.984
103	110	92	17.1	Hypotaurine		90		5000		50	10	12.72	10.18	Amino acids and derivatives	Taurine, Hypotaurine Metabolism	Taurine, Hypotaurine	HMDB00965	C2H7NO2S	CNX2010	UNX1087	BNX0049	M+H	109.02	110.027
104	124	106	17.26	2-Picolinic acid		90		5000		50	10	15.1	23	Amino acids and derivatives	Tryptophan, Kynurenine, Serotonin, Melatonin Metabolism	Tryptophan, Kynurenine, Serotonin, Melatonin	HMDB02243	C6H5NO2	CNX2011	UNX1088	BNX0051	M+H	123.032	124.039
105	74.1	57.1	15.1	Methylguanidine		120		5000		60	10	19.75	12	Amino acids and derivatives	SAM, SAH, Methionine, Cysteine, Glutathione Metabolism	SAM, SAH, Methionine, Cysteine, Glutathione	HMDB01522	C2H7N3	CNX2021	UNX1098	BNX0047	M+H	73.064	74.0713
106	118	72	16.8	Guanidinoacetic acid		120		5000		50	10	19.87	12	Amino acids and derivatives	SAM, SAH, Methionine, Cysteine, Glutathione Metabolism	SAM, SAH, Methionine, Cysteine, Glutathione	HMDB00128	C3H7N3O2	CNX2018	UNX1095	BNX0047	M+H	117.054	118.061
107	189.1	144.1	17.5	Homoarginine		90		5000		60	10	20.9	12	Amino acids and derivatives	Polyamine Metabolism	Polyamine	HMDB00670	C7H16N4O2	CNX2019	UNX1096	BNX0044	M+H	188.127	189.135
108	233.1	174.1	4.3	Melatonin		90		5000		114.41	7.7	26.7	27.22	Indoles and derivatives	Tryptophan, Kynurenine, Serotonin, Melatonin Metabolism	Tryptophan, Kynurenine, Serotonin, Melatonin	HMDB01389	C13H16N2O2	CNX0565	UNX0349	BNX0051	M+H	232.121	233.128
109	118	91	4.7	Indole		120		5000		93	10	26	10	Indoles and derivatives	Microbiome Metabolism	Microbiome	HMDB00738	C8H7N	CNX0485	UNX0314	BNX0027	M+H	117.058	118.065	3043.71	11674.3	0.988924
110	177.1	160	13.2	Serotonin		120		5000		95	10	18	10	Indoles and derivatives	Tryptophan, Kynurenine, Serotonin, Melatonin Metabolism	Tryptophan, Kynurenine, Serotonin, Melatonin	HMDB00259	C10H12N2O	CNX0824	UNX0518	BNX0051	M+H	176.095	177.102	19047.1	62855.4	0.999345
111	192.3	146.2	21.3	5-Hydroxyindoleacetic acid		240		5000		95	10	18	10	Indoles and derivatives	Tryptophan, Kynurenine, Serotonin, Melatonin Metabolism	Tryptophan, Kynurenine, Serotonin, Melatonin	HMDB00763	C10H9NO3	CNX0082	UNX0936	BNX0051	M+H	191.058	192.066	15761.3	52012.4	0.992548
112	812.2	197.3	3.6	CoQ9		60		5000		50	10	38.9	15	Lipids and lipids-like molecules	Ubiquinone and Dolichol Metabolism	Ubiquinone and Dolichol	HMDB06707	C54H82O4	CNX0291	UNX0197	BNX0053	M+NH4	794.621	812.655
113	882.7	197.3	3.6	CoQ10H2		60		5000		50	10	38.9	15	Lipids and lipids-like molecules	Ubiquinone and Dolichol Metabolism	Ubiquinone and Dolichol	HMDB13111	C59H92O4	CNX0293	UNX0196	BNX0053	M+NH4	864.7	882.733	9870.14	23770.6	0.973775
114	880.7	197.3	3.6	CoQ10		60		5000		50	10	38.9	15	Lipids and lipids-like molecules	Ubiquinone and Dolichol Metabolism	Ubiquinone and Dolichol	HMDB01072	C59H90O4	CNX0290	UNX0195	BNX0053	M+NH4	862.684	880.718
115	814.2	197.3	3.6	CoQ9H2		90		5000		50	10	38.9	15	Lipids and lipids-like molecules	Ubiquinone and Dolichol Metabolism	Ubiquinone and Dolichol		C54H84O4	CNX0294	UNX0198	BNX0053	M+NH4	796.637	814.671
116	620.7	264.3	4	Ceramide(d18:1/22:0 OH)		90		5000		100	10	40	10	Lipids and lipids-like molecules	Ceramide Metabolism	Ceramides		C40H79NO4	CNX0223	UNX0152	BNX0073	M+H-H2O	637.601	620.598	4026.77	13288.3	0.898316
117	572.7	264.3	4	Ceramide(d18:1/20:2)		90		5000		100	10	40	10	Lipids and lipids-like molecules	Ceramide Metabolism	Ceramides		C38H71NO3	CNX0222	UNX0151	BNX0073	M+H-H2O	589.543	572.54	2715.63	8961.59	0.916031
118	600.7	264.3	4	Ceramide(d18:1/22:2)		90		5000		100	10	40	10	Lipids and lipids-like molecules	Ceramide Metabolism	Ceramides		C40H75NO3	CNX0227	UNX0156	BNX0073	M+H-H2O	617.575	600.571	1414.53	4667.96	0.933174
119	576.57	264.3	4	Ceramide(d18:1/20:0)		90		5000		100	10	40	10	Lipids and lipids-like molecules	Ceramide Metabolism	Ceramides	HMDB04951	C38H75NO3	CNX0218	UNX0147	BNX0073	M+H-H2O	593.575	576.571	1514.53	4967.96	0.922432
120	548.6	264.3	4	Ceramide(d18:1/18:0)		90		5000		100	10	40	10	Lipids and lipids-like molecules	Ceramide Metabolism	Ceramides	HMDB04950	C36H71NO3	CNX0212	UNX0141	BNX0073	M+H-H2O	565.543	548.54	8374.2	27634.9	0.935432
121	604.6	264.3	4	Ceramide(d18:1/22:0)		90		5000		100	10	40	10	Lipids and lipids-like molecules	Ceramide Metabolism	Ceramides	HMDB04952	C40H79NO3	CNX0224	UNX0153	BNX0073	M+H-H2O	621.606	604.603	47731.8	157515	0.929031
122	632.6	264.3	4	Ceramide(d18:1/24:0)		90		5000		100	10	40	10	Lipids and lipids-like molecules	Ceramide Metabolism	Ceramides	HMDB04956	C42H83NO3	CNX0230	UNX0159	BNX0073	M+H-H2O	649.637	632.634	104724	345589	0.941385
123	630.7	264.3	4	Ceramide(d18:1/24:1)		90		5000		100	10	40	10	Lipids and lipids-like molecules	Ceramide Metabolism	Ceramides	HMDB04953	C42H81NO3	CNX0231	UNX0160	BNX0073	M+H-H2O	647.622	630.618	137774	454655	0.918602
124	628.7	264.3	4	Ceramide(d18:1/24:2)		90		5000		100	10	40	10	Lipids and lipids-like molecules	Ceramide Metabolism	Ceramides		C42H79NO3	CNX0233	UNX0162	BNX0073	M+H-H2O	645.606	628.603	20262.9	66867.6	0.918677
125	646.7	264.3	4	Ceramide(d18:1/25:0)		90		5000		100	10	40	10	Lipids and lipids-like molecules	Ceramide Metabolism	Ceramides	HMDB04957	C43H85NO3	CNX0234	UNX0163	BNX0073	M+H-H2O	663.653	646.65	6168.5	20356	0.93196
126	520.5	264.3	4	Ceramide(d18:1/16:0)		60		5000		100	10	40	10	Lipids and lipids-like molecules	Ceramide Metabolism	Ceramides	HMDB04949	C34H67NO3	CNX0206	UNX0135	BNX0073	M+H-H2O	537.512	520.509	93668.8	309107	0.913497
127	464.7	264.3	4	Ceramide(d18:1/12:0)		120		5000		100	10	40	10	Lipids and lipids-like molecules	Ceramide Metabolism	Ceramides	HMDB04947	C30H59NO3	CNX0204	UNX0133	BNX0073	M+H-H2O	481.449	464.446	7590.12	28470	0.927432
128	536.7	264.3	4	Ceramide(d18:1/16:0 OH)		90		5000		100	10	40	10	Lipids and lipids-like molecules	Ceramide Metabolism	Ceramides		C34H67NO4	CNX0205	UNX0134	BNX0073	M+H-H2O	553.507	536.504	2187.46	7218.62	0.921218
129	518.5	264.3	4	Ceramide(d18:1/16:1)		90		5000		100	10	40	10	Lipids and lipids-like molecules	Ceramide Metabolism	Ceramides		C34H65NO3	CNX0208	UNX0137	BNX0073	M+H-H2O	535.496	518.493	1020.42	3367.39	0.921218
130	532.7	264.3	4	Ceramide(d18:1/16:2 OH)		90		5000		100	10	40	10	Lipids and lipids-like molecules	Ceramide Metabolism	Ceramides		C34H63NO4	CNX0209	UNX0138	BNX0073	M+H-H2O	549.476	532.472	2547.91	8408.1
131	516.5	264.3	4	Ceramide(d18:1/16:2)		90		5000		100	10	40	10	Lipids and lipids-like molecules	Ceramide Metabolism	Ceramides		C34H63NO3	CNX0210	UNX0139	BNX0073	M+H-H2O	533.481	516.478	3877.3	12795.1	0.965319
132	564.7	264.3	4	Ceramide(d18:1/18:0 OH)		90		5000		100	10	40	10	Lipids and lipids-like molecules	Ceramide Metabolism	Ceramides		C36H71NO4	CNX0211	UNX0140	BNX0073	M+H-H2O	581.538	564.535	1766.47	5829.35	0.934538
133	562.7	264.3	4	Ceramide(d18:1/18:1 OH)		90		5000		100	10	40	10	Lipids and lipids-like molecules	Ceramide Metabolism	Ceramides		C36H69NO4	CNX0213	UNX0142	BNX0073	M+H-H2O	579.523	562.519	3351.42	11059.7	0.957715
134	546.7	264.3	4	Ceramide(d18:1/18:1)		90		5000		100	10	40	10	Lipids and lipids-like molecules	Ceramide Metabolism	Ceramides	HMDB11774	C36H69NO3	CNX0214	UNX0143	BNX0073	M+H-H2O	563.528	546.524	10469.7	34550	0.928373
135	560.7	264.3	4	Ceramide(d18:1/18:2 OH)		90		5000		100	10	40	10	Lipids and lipids-like molecules	Ceramide Metabolism	Ceramides		C36H67NO4	CNX0215	UNX0144	BNX0073	M+H-H2O	577.507	560.504	2064.27	6812.1	0.938238
136	544.7	264.3	4	Ceramide(d18:1/18:2)		90		5000		100	10	40	10	Lipids and lipids-like molecules	Ceramide Metabolism	Ceramides		C36H67NO3	CNX0216	UNX0145	BNX0073	M+H-H2O	561.512	544.509	2583.35	8525.04	0.866314
137	592.7	264.3	4	Ceramide(d18:1/20:0 OH)		90		5000		100	10	40	10	Lipids and lipids-like molecules	Ceramide Metabolism	Ceramides		C38H75NO4	CNX0217	UNX0146	BNX0073	M+H-H2O	609.57	592.566
138	590.7	264.3	4	Ceramide(d18:1/20:1 OH)		90		5000		100	10	40	10	Lipids and lipids-like molecules	Ceramide Metabolism	Ceramides		C38H73NO4	CNX0219	UNX0148	BNX0073	M+H-H2O	607.554	590.551
139	574.7	264.3	4	Ceramide(d18:1/20:1)		90		5000		100	10	40	10	Lipids and lipids-like molecules	Ceramide Metabolism	Ceramides		C38H73NO3	CNX0220	UNX0149	BNX0073	M+H-H2O	591.559	574.556	1428.14	4712.87	0.94643
140	588.7	264.3	4	Ceramide(d18:1/20:2 OH)		90		5000		100	10	40	10	Lipids and lipids-like molecules	Ceramide Metabolism	Ceramides		C38H71NO4	CNX0221	UNX0150	BNX0073	M+H-H2O	605.538	588.535	2180.98	7197.23	0.866314
141	602.7	264.3	4	Ceramide(d18:1/22:1)		90		5000		100	10	40	10	Lipids and lipids-like molecules	Ceramide Metabolism	Ceramides	HMDB11775	C40H77NO3	CNX0225	UNX0154	BNX0073	M+H-H2O	619.59	602.587	5510.22	18183.7	0.919086
142	616.7	264.3	4	Ceramide(d18:1/22:2 OH)		90		5000		100	10	40	10	Lipids and lipids-like molecules	Ceramide Metabolism	Ceramides		C40H75NO4	CNX0226	UNX0155	BNX0073	M+H-H2O	633.57	616.566
143	618.7	264.3	4	Ceramide(d18:1/23:0) or Ceramide(d18:1/22:1 OH)		90		5000		100	10	40	10	Lipids and lipids-like molecules	Ceramide Metabolism	Ceramides	HMDB00950	C41H81NO3	CNX0228	UNX0157	BNX0073	M+H-H2O	635.622	618.618
144	644.7	264.3	4	Ceramide(d18:1/24:2 OH)		90		5000		100	10	40	10	Lipids and lipids-like molecules	Ceramide Metabolism	Ceramides		C42H79NO4	CNX0232	UNX0161	BNX0073	M+H-H2O	661.601	644.598
145	676.7	264.3	4	Ceramide(d18:1/26:0 OH)		90		5000		100	10	40	10	Lipids and lipids-like molecules	Ceramide Metabolism	Ceramides		C44H87NO4	CNX0235	UNX0164	BNX0073	M+H-H2O	693.664	676.66
146	660.7	264.3	4	Ceramide(d18:1/26:0)		90		5000		100	10	40	10	Lipids and lipids-like molecules	Ceramide Metabolism	Ceramides	HMDB04955	C44H87NO3	CNX0236	UNX0165	BNX0073	M+H-H2O	677.669	660.665	7122.34	23503.7	0.897643
147	674.7	264.3	4	Ceramide(d18:1/26:1 OH)		90		5000		100	10	40	10	Lipids and lipids-like molecules	Ceramide Metabolism	Ceramides		C44H85NO4	CNX0237	UNX0166	BNX0073	M+H-H2O	691.648	674.645
148	658.7	264.3	4	Ceramide(d18:1/26:1)		90		5000		100	10	40	10	Lipids and lipids-like molecules	Ceramide Metabolism	Ceramides		C44H85NO3	CNX0238	UNX0167	BNX0073	M+H-H2O	675.653	658.65
149	672.7	264.3	4	Ceramide(d18:1/26:2 OH)		90		5000		100	10	40	10	Lipids and lipids-like molecules	Ceramide Metabolism	Ceramides		C44H83NO4	CNX0239	UNX0168	BNX0073	M+H-H2O	689.632	672.629
150	656.7	264.3	4	Ceramide(d18:1/26:2)		90		5000		100	10	40	10	Lipids and lipids-like molecules	Ceramide Metabolism	Ceramides		C44H83NO3	CNX0240	UNX0169	BNX0073	M+H-H2O	673.637	656.634
151	379.4	287.2	4	2-Arachidonylglycerol		80		5000		60	10	21	10	Lipids and lipids-like molecules	Endocannabinoid Metabolism	Endocannabinoid	HMDB04666	C23H38O4	CNX0020	UNX0017	BNX0013	M+H	378.277	379.284	1104.75	3645.66	0.995773
152	534.7	264.3	4	Ceramide(d18:1/16:1 OH)		60		5000		100	10	40	10	Lipids and lipids-like molecules	Ceramide Metabolism	Ceramides		C34H65NO4	CNX0207	UNX0136	BNX0073	M+H-H2O	551.491	534.488	2515.29	8300.45	0.91707
153	819.15	184.1	4.4	PC(22:6/P-18:0)		60		5000		80	10	20	11	Lipids and lipids-like molecules	Phospholipid Metabolism	Phospholipid	HMDB08752	C48H84NO7P	CNX0678	UNX0410	BNX0072	M+H	817.599	818.606	40130.1	132429	0.94307
154	790.6	184.1	4.4	PC(36:0)		60		5000		80	10	20	11	Lipids and lipids-like molecules	Phospholipid Metabolism	Phospholipid	HMDB08036	C44H88NO8P	CNX0692	UNX0427	BNX0072	M+H	789.625	790.632	15068.3	49725.5	0.80875
155	808	184	4.4	PC(38:5)		60		5000		80	10	20	27	Lipids and lipids-like molecules	Phospholipid Metabolism	Phospholipid	HMDB07989	C46H82NO8P	CNX0694	UNX0430	BNX0072	M+H	807.578	808.585	166761	550312	0.888015
156	834.6	184	4.4	PC(40:6)		60		5000		80	10	20	27	Lipids and lipids-like molecules	Phospholipid Metabolism	Phospholipid	HMDB08057	C48H84NO8P	CNX0695	UNX0431	BNX0072	M+H	833.593	834.601	32982	108841	0.94643
157	858.7	184.1	4.4	PC(24:0/P-18:0)		60		5000		80	10	20	11	Lipids and lipids-like molecules	Phospholipid Metabolism	Phospholipid	HMDB08785	C50H100NO7P	CNX0679	UNX0412	BNX0072	M+H	857.724	858.731	21723.4	71687.1	0.866314
158	734.6	184.1	4.4	PC(16:0/16:0)		60		5000		80	10	20	11	Lipids and lipids-like molecules	Phospholipid Metabolism	Phospholipid	HMDB00564	C40H80NO8P	CNX0667	UNX0422	BNX0072	M+H	733.562	734.569	24911.2	92866.8	0.802916
159	788.6	184.1	4.4	PC(36:1)		60		5000		80	10	20	11	Lipids and lipids-like molecules	Phospholipid Metabolism	Phospholipid	HMDB08037	C44H86NO8P	CNX0693	UNX0428	BNX0072	M+H	787.609	788.616	5504.49	18525	0.947953
160	765.06	184.1	4.4	PC(20:5/P-16:0)		60		5000		80	10	20	11	Lipids and lipids-like molecules	Phospholipid Metabolism	Phospholipid	HMDB11222	C44H78NO7P	CNX0676	UNX0407	BNX0072	M+H	763.552	764.559	11834.3	39053.3	0.874655
161	760.57	184.1	4.4	PC(16:0/18:1)		60		5000		93	10	15	13	Lipids and lipids-like molecules	Phospholipid Metabolism	Phospholipid	HMDB07972	C42H82NO8P	CNX0668	UNX0964	BNX0072	M+H	759.578	760.585	657390	2.16939e+06	0.937916
162	786.59	184.1	4.4	PC(18:0/18:2)		60		5000		93	10	15	13	Lipids and lipids-like molecules	Phospholipid Metabolism	Phospholipid	HMDB00593	C44H84NO8P	CNX0672	UNX0965	BNX0072	M+H	785.593	786.601	352839	1.16437e+06	0.942555
163	732.6	184.1	4.4	PC(32:1)		60		5000		93	10	10	11	Lipids and lipids-like molecules	Phospholipid Metabolism	Phospholipid	HMDB07969	C40H78NO8P	CNX0688	UNX0423	BNX0072	M+H	731.547	732.554	81329.2	268386	0.942555
164	730.5	184.1	4.4	PC(32:2)		60		5000		80	10	20	11	Lipids and lipids-like molecules	Phospholipid Metabolism	Phospholipid	HMDB07874	C40H76NO8P	CNX0689	UNX0424	BNX0072	M+H	729.531	730.538	90213	297703	0.936175
165	706.5	184.1	4.4	PC(30:0)		60		5000		80	10	20	11	Lipids and lipids-like molecules	Phospholipid Metabolism	Phospholipid	HMDB07869	C38H76NO8P	CNX0685	UNX0419	BNX0072	M+H	705.531	706.538	163999	541197	0.824655
166	648.7	264.3	4	Ceramide(d18:1/24:0 OH)		90		5000		100	10	40	10	Lipids and lipids-like molecules	Ceramide Metabolism	Ceramides		C42H83NO4	CNX0229	UNX0158	BNX0073	M+H-H2O	665.632	648.629	25219.2	83223.2	0.908887
167	806.71	184	6.5	PC(16:0/22:6)		90		5000		80	10.06	10	28.76	Lipids and lipids-like molecules	Phospholipid Metabolism	Phospholipid	HMDB07991	C46H80NO8P	CNX0671	UNX0403	BNX0072	M+H	805.562	806.569	128950	425536	0.853399
168	758.51	184	6.5	PC(16:0/18:2)		90		5000		80	12	10	27.26	Lipids and lipids-like molecules	Phospholipid Metabolism	Phospholipid	HMDB07973	C42H80NO8P	CNX0669	UNX0401	BNX0072	M+H	757.562	758.569	259739	857137	0.950423
169	782.56	184	6.5	PC(16:0/20:4)		90		5000		80	10.11	10	27.02	Lipids and lipids-like molecules	Phospholipid Metabolism	Phospholipid	HMDB08138	C44H80NO8P	CNX0670	UNX0402	BNX0072	M+H	781.562	782.569	26990.5	89068.7	0.865175
170	880.74	184	6.5	PC(18:1/22:6)		90		5000		80	10	20	22.85	Lipids and lipids-like molecules	Stable Isotope Labeled Internal Standards	Phospholipid	HMDB08090	*C48H82NO8P	CNX1106	LNX0664	BNX0072	M+H	879.739	880.746
171	767	184.1	6.5	PC(20:4/P-16:0)		90		5000		80	10	20	11	Lipids and lipids-like molecules	Phospholipid Metabolism	Phospholipid	HMDB11220	C44H80NO7P	CNX0675	UNX0406	BNX0072	M+H	765.567	766.575	85460.8	282021	0.895175
172	620.4	184.1	9.8	LysoPC(24:1)		90		5000		80	10	20	11	Lipids and lipids-like molecules	Phospholipid Metabolism	Phospholipid	HMDB10406	C32H62NO8P	CNX0549	UNX0413	BNX0072	M+H	619.421	620.429	8722.77	28785.1	0.93154
173	884.6	695.6	10.2	PG(44:12)		60		5000		80	10	33	45	Lipids and lipids-like molecules	Phospholipid Metabolism	Phospholipid		C50H75O10P	CNX0723	UNX0453	BNX0072	M+NH4	866.51	884.544
174	740.6	551.6	10.2	PG(16:0/16:0)		120		5000		80	10	33	45	Lipids and lipids-like molecules	Phospholipid Metabolism	Phospholipid	HMDB10570	C38H75O10P	CNX0724	UNX0454	BNX0072	M+NH4	722.51	740.544
175	524.4	184	10.3	LysoPC(18:0)		120		5000		80	10	20	27	Lipids and lipids-like molecules	Phospholipid Metabolism	Phospholipid	HMDB10384	C26H54NO7P	CNX0545	UNX0343	BNX0072	M+H	523.364	524.371	69890.1	230639	0.936419
176	594.4	184.1	10.3	LysoPC(22:0)		120		5000		80	10	20	11	Lipids and lipids-like molecules	Phospholipid Metabolism	Phospholipid	HMDB10398	C30H60NO8P	CNX0546	UNX0344	BNX0072	M+H	593.406	594.413	1726.36	5696.99	0.936221
177	816.54	627.54	10.4	PG(38:4)		120		5000		53	10	27	15	Lipids and lipids-like molecules	Phospholipid Metabolism	Phospholipid	HMDB10610	C44H79O10P	CNX0721	UNX0451	BNX0072	M+NH4	798.541	816.575
178	740.5	313.3	10	BMP(16:0/16:0)		120		5000		53	10	37	19	Lipids and lipids-like molecules	Phospholipid Metabolism	Phospholipid		C38H75O10P	CNX0177	UNX0111	BNX0072	M+NH4	722.51	740.544	1495.66	4645.66	0.974437
179	792.6	339.4	10	BMP(18:1/18:1)		120		5000		53	10	36	19	Lipids and lipids-like molecules	Phospholipid Metabolism	Phospholipid		C42H82NO10P	CNX0181	UNX0115	BNX0072	M+H	791.568	792.575	1344.93	4438.28
180	790.6	339.4	10	BMP(18:1/18:2)		120		5000		53	10	36	19	Lipids and lipids-like molecules	Phospholipid Metabolism	Phospholipid		C42H80NO10P	CNX0182	UNX0116	BNX0072	M+H	789.552	790.559	1301.72	4295.68	0.994687
181	886.6	385.4	10	BMP(22:5/22:6)		120		5000		53	10	36	19	Lipids and lipids-like molecules	Phospholipid Metabolism	Phospholipid		C50H77O10P	CNX0187	UNX0121	BNX0072	M+NH4	868.525	886.559
182	700.6	264.4	9.8	GC(18:1/16:0)		120		5000		64	8	47	15	Lipids and lipids-like molecules	Glycosphingolipid Metabolism	Glycosphingolipid	HMDB04971	C40H77NO8	CNX0419	UNX0265	BNX0018	M+H	699.565	700.572	1591.72	4879.68	0.925106
183	810.7	264.4	9.8	GC(18:1/24:1)		120		5000		64	8	47	15	Lipids and lipids-like molecules	Glycosphingolipid Metabolism	Glycosphingolipid	HMDB04975	C48H91NO8	CNX0423	UNX0269	BNX0018	M+H	809.674	810.682	1825.6	6024.47
184	794.6	605.6	10	PG(36:1)		120		5000		53	10	27	15	Lipids and lipids-like molecules	Phospholipid Metabolism	Phospholipid	HMDB10604	C42H81O10P	CNX0718	UNX0448	BNX0072	M+NH4	776.557	794.591
185	792.6	603.6	10	PG(36:2)		120		5000		53	10	27	15	Lipids and lipids-like molecules	Phospholipid Metabolism	Phospholipid	HMDB10619	C42H79O10P	CNX0719	UNX0449	BNX0072	M+NH4	774.541	792.575	10750.5	35476.5	0.861014
186	790.525	601.525	10.5	PG(36:3)		120		5000		53	10	27	15	Lipids and lipids-like molecules	Phospholipid Metabolism	Phospholipid	HMDB10606	C42H77O10P	CNX0720	UNX0450	BNX0072	M+NH4	772.525	790.559
187	814.6	339.4	10	BMP(18:1/20:4)		120		5000		53	10	36	19	Lipids and lipids-like molecules	Phospholipid Metabolism	Phospholipid		C44H77O10P	CNX0183	UNX0117	BNX0072	M+NH4	796.525	814.559
188	496.3	184	10	LysoPC(16:0)		120		5000		80	10	10	27	Lipids and lipids-like molecules	Phospholipid Metabolism	Phospholipid	HMDB10382	C24H50NO7P	CNX0544	UNX0342	BNX0072	M+H	495.332	496.34	47348.7	156251	0.962924
189	766.6	339.4	10	BMP(18:1/16:0)		120		5000		53	10	36	19	Lipids and lipids-like molecules	Phospholipid Metabolism	Phospholipid		C40H77O10P	CNX0178	UNX0112	BNX0072	M+NH4	748.525	766.559	14316.6	45490.5	0.996767
190	764.6	339.4	10	BMP(18:1/16:1)		120		5000		53	10	36	19	Lipids and lipids-like molecules	Phospholipid Metabolism	Phospholipid		C40H75O10P	CNX0179	UNX0113	BNX0072	M+NH4	746.51	764.544	5966.83	19690.5	0.998152
191	794.6	339.4	10	BMP(18:1/18:0)		120		5000		53	10	36	19	Lipids and lipids-like molecules	Phospholipid Metabolism	Phospholipid		C42H84NO10P	CNX0180	UNX0114	BNX0072	M+H	793.583	794.591	2195.53	7245.26	0.934152
192	840.66	339.4	10	BMP(18:1/22:5)		120		5000		53	10	36	19	Lipids and lipids-like molecules	Phospholipid Metabolism	Phospholipid		C46H79O10P	CNX0184	UNX0118	BNX0072	M+NH4	822.541	840.575
193	838.6	339.4	10	BMP(18:1/22:6)		120		5000		53	10	36	19	Lipids and lipids-like molecules	Phospholipid Metabolism	Phospholipid		C46H77O10P	CNX0185	UNX0119	BNX0072	M+NH4	820.525	838.559
194	860.6	385.4	10	BMP(20:4/22:6)		120		5000		53	10	36	19	Lipids and lipids-like molecules	Phospholipid Metabolism	Phospholipid		C48H75O10P	CNX0186	UNX0120	BNX0072	M+NH4	842.51	860.544
195	884.6	385.4	10	BMP(22:6/22:6)		120		5000		53	10	36	19	Lipids and lipids-like molecules	Phospholipid Metabolism	Phospholipid		C50H75O10P	CNX0188	UNX0122	BNX0072	M+NH4	866.51	884.544
196	756.6	264.4	10.2	GC(18:1/20:0)		120		5000		64	8	47	15	Lipids and lipids-like molecules	Glycosphingolipid Metabolism	Glycosphingolipid	HMDB04973	C44H85NO8	CNX0420	UNX0266	BNX0018	M+H	755.628	756.635
197	784.7	264.4	10.2	GC(18:1/22:0)		120		5000		64	8	47	15	Lipids and lipids-like molecules	Glycosphingolipid Metabolism	Glycosphingolipid	HMDB04974	C46H89NO8	CNX0421	UNX0267	BNX0018	M+H	783.659	784.666	1608.19	5307.03	0.962924
198	812.7	264.4	10.2	GC(18:1/24:0)		120		5000		64	8	47	15	Lipids and lipids-like molecules	Glycosphingolipid Metabolism	Glycosphingolipid	HMDB04978	C48H93NO8	CNX0422	UNX0268	BNX0018	M+H	811.69	812.697	1226.12	3752.83	0.925106
199	714.2	262.3	10.2	GC(18:2/16:0)		120		5000		70	10	42.91	17	Lipids and lipids-like molecules	Glycosphingolipid Metabolism	Glycosphingolipid		C40H75NO9	CNX1001	UNX0978	BNX0018	M+H	713.544	714.551	1468.96	4847.56	0.902358
200	862.6	264.4	9.8	DHC(18:1/16:0)		120		5000		80	10	65	17	Lipids and lipids-like molecules	Glycosphingolipid Metabolism	Glycosphingolipid		C46H87NO13	CNX0342	UNX0232	BNX0018	M+H	861.618	862.625	61308.2	202317	0.969729
201	918.7	264.4	9.8	DHC(18:1/20:0)		120		5000		80	10	65	17	Lipids and lipids-like molecules	Glycosphingolipid Metabolism	Glycosphingolipid		C50H95NO13	CNX0343	UNX0233	BNX0018	M+H	917.68	918.688	1117.73	3688.5	0.929672
202	946.7	264.4	9.8	DHC(18:1/22:0)		120		5000		80	10	65	17	Lipids and lipids-like molecules	Glycosphingolipid Metabolism	Glycosphingolipid		C52H99NO13	CNX0344	UNX0234	BNX0018	M+H	945.712	946.719
203	974.7	264.4	9.8	DHC(18:1/24:0)		120		5000		80	10	65	17	Lipids and lipids-like molecules	Glycosphingolipid Metabolism	Glycosphingolipid		C54H103NO13	CNX0345	UNX0235	BNX0018	M+H	973.743	974.75	1685.59	5562.44	0.843015
204	972.7	264.4	9.8	DHC(18:1/24:1)		120		5000		80	10	65	17	Lipids and lipids-like molecules	Glycosphingolipid Metabolism	Glycosphingolipid		C54H101NO13	CNX0346	UNX0236	BNX0018	M+H	971.727	972.735	12217.6	40318.2	0.866015
205	1024.7	264.4	12.8	THC 18:1/16:0		90		5000		98	10	75	14	Lipids and lipids-like molecules	Glycosphingolipid Metabolism	Glycosphingolipid		C52H97NO18	CNX0901	UNX0569	BNX0018	M+H	1023.67	1024.68	1857.9	6131.06	0.895429
206	1052.7	264.4	12.8	THC 18:1/18:0		90		5000		98	10	75	14	Lipids and lipids-like molecules	Glycosphingolipid Metabolism	Glycosphingolipid		C54H101NO18	CNX0902	UNX0570	BNX0018	M+H	1051.7	1052.71	4960.96	16391	0.902358
207	1080.7	264.4	12.8	THC 18:1/20:0		90		5000		98	10	75	14	Lipids and lipids-like molecules	Glycosphingolipid Metabolism	Glycosphingolipid		C56H105NO18	CNX0903	UNX0571	BNX0018	M+H	1079.73	1080.74	7550.49	24930.1	0.929672
208	1108.8	264.4	12.8	THC 18:1/22:0		90		5000		98	10	75	14	Lipids and lipids-like molecules	Glycosphingolipid Metabolism	Glycosphingolipid		C58H109NO18	CNX0904	UNX0572	BNX0018	M+H	1107.76	1108.77	1353.5	4466.55	0.912778
209	1136.8	264.4	12.8	THC 18:1/24:0		90		5000		98	10	75	14	Lipids and lipids-like molecules	Glycosphingolipid Metabolism	Glycosphingolipid		C60H113NO18	CNX0905	UNX0573	BNX0018	M+H	1135.8	1136.8	9780.45	32280.9	0.936778
210	1134.8	264.4	12.8	THC 18:1/24:1		90		5000		98	10	75	14	Lipids and lipids-like molecules	Glycosphingolipid Metabolism	Glycosphingolipid		C60H111NO18	CNX0906	UNX0574	BNX0018	M+H	1133.78	1134.79	5880.07	19400.6	0.962743
211	762.5	577.7	12.7	PS(34:1)		90		5000		85	10	34.2	46	Lipids and lipids-like molecules	Phospholipid Metabolism	Phospholipid	HMDB12357	C40H76NO10P	CNX0785	UNX0497	BNX0072	M+H	761.521	762.528	9440.91	31180.2	0.925885
212	760.5	575.7	12.7	PS(34:2)		90		5000		85	10	34.2	46	Lipids and lipids-like molecules	Phospholipid Metabolism	Phospholipid	HMDB12358	C40H74NO10P	CNX0786	UNX0498	BNX0072	M+H	759.505	760.512	3010.78	9950.88	0.932286
213	810	303	19.8	Acetyl-CoA		90		5000		93	10	30	10	Lipids and lipids-like molecules	Krebs Cycle	Krebs Cycle	HMDB01206	C23H38N7O17P3S	CNX0112	UNX0084	BNX0025	M+H	809.126	810.133
214	127	110	10.8	Thymine		90		10000		93	10	17	10	Nucleotides and derivatives	Pyrimidine Metabolism	Pyrimidine	HMDB00262	C5H6N2O2	CNX0921	UNX0578	BNX0046	M+H	126.043	127.05
215	298.3	136	10.2	5-Methylthioadenosine		90		5000		93	10	29	10	Nucleotides and derivatives	Polyamine Metabolism	Polyamine	HMDB01173	C11H15N5O3S	CNX0085	UNX0062	BNX0044	M+H	297.09	298.097	19104.6	63045.2	0.989924
216	252	136	11.6	Deoxyadenosine		120		5000		93	10	20	10	Nucleotides and derivatives	Purine Metabolism	Purine	HMDB00101	C10H13N5O3	CNX0323	UNX0223	BNX0045	M+H	251.102	252.109
217	229	113	12.66	Deoxyuridine		240		5000		93	10	11	10	Nucleotides and derivatives	Pyrimidine Metabolism	Pyrimidine	HMDB00012	C9H12N2O5	CNX0331	UNX0943	BNX0046	M+H	228.075	229.082	3259.86	10757.5	0.874072
218	112.1	95	12	Cytosine		120		5000		105	10	27.5	16.63	Nucleotides and derivatives	Pyrimidine Metabolism	Pyrimidine	HMDB00630	C4H5N3O	CNX0310	UNX0207	BNX0046	M+H	111.043	112.051	19101.5	63035	0.943261
219	281.8	150	12.8	1-Methyladenosine		120		5000		93	10	27	10	Nucleotides and derivatives	Purine Metabolism	Purine	HMDB03331	C11H15N5O4	CNX0001	UNX0001	BNX0045	M+H	281.112	282.12	38533.9	127162	0.999644
220	268.241	136	13.2	Adenosine		90		5000		93	10	27	10	Nucleotides and derivatives	Purine Metabolism	Purine	HMDB00050	C10H13N5O4	CNX0116	UNX0087	BNX0045	M+H	267.097	268.104	14157.5	46719.9	0.976261
221	298.002	166	16	7-Methylguanosine		150		5000		93	10	24	10	Nucleotides and derivatives	Purine Metabolism	Purine	HMDB01107	C11H16N5O5+	CNX0096	UNX0073	BNX0045	M	298.115	298.115	5624.01	18559.2	0.9971
222	244	112	15	Cytidine		120		5000		93	10	12	10	Nucleotides and derivatives	Pyrimidine Metabolism	Pyrimidine	HMDB00089	C9H13N3O5	CNX0307	UNX0206	BNX0046	M+H	243.086	244.093	3760.55	12409.8	0.988383
223	136.13	119.035	13.8	Adenine		90		5000		93	10	32	12	Nucleotides and derivatives	Purine Metabolism	Purine	HMDB00034	C5H5N5	CNX0115	UNX0086	BNX0045	M+H	135.054	136.062	5687.4	16421.1	0.99545
224	121.11	94	14	Purine		120		5000		93	10	25	10	Nucleotides and derivatives	Purine Metabolism	Purine	HMDB01366	C5H4N4	CNX0793	UNX0503	BNX0045	M+H	120.044	121.051	8919.25	29433.5	0.999834
225	166	149	13.8	7-methylguanine		100		5000		90	10	30	15	Nucleotides and derivatives	Purine Metabolism	Purine	HMDB00897	C6H7N5O	CNX2002	UNX1051	BNX0045	M+H	165.065	166.072
226	133.1	115	17.2	Ureidopropionic acid		120		5000		95	10	12	10	Nucleotides and derivatives	Pyrimidine Metabolism	Pyrimidine	HMDB00026	C4H8N2O3	CNX0939	UNX0590	BNX0046	M+H	132.053	133.061	1102.59	3638.53	0.997947
227	104.1	86	16.9	3-Aminoisobutyric acid		90		5000		40	10	10.18	10	Nucleotides and derivatives	Pyrimidine Metabolism	Pyrimidine	HMDB01906	C4H9NO2	CNX0019	UNX0015	BNX0046	M+H	103.063	104.071
228	284.3	168.4	17.6	8-Hydroxy-deoxyguanosine		120		5000		79.53	10	35	10	Nucleotides and derivatives	Nitric Oxide, Superoxide, Peroxide Metabolism	Nitric Oxide, Superoxide, Peroxide	HMDB03333	C10H13N5O5	CNX0099	UNX0075	BNX0028	M+H	283.092	284.099
229	324	112	18.61	Cytidine monophosphate		120		5000		93	10	16	10	Nucleotides and derivatives	Pyrimidine Metabolism	Pyrimidine	HMDB00095	C9H14N3O8P	CNX0308	UNX0193	BNX0046	M+H	323.052	324.059
230	308.05	112	19.53	Deoxycytidine monophosphate		90		5000		93	10	16	10	Nucleotides and derivatives	Pyrimidine Metabolism	Pyrimidine	HMDB01202	C9H14N3O7P	CNX0316	UNX0220	BNX0046	M+H	307.057	308.064
231	323	81	19.8	5-Thymidylic acid		90		5000		93	10	17	10	Nucleotides and derivatives	Pyrimidine Metabolism	Pyrimidine	HMDB01227	C10H15N2O8P	CNX0086	UNX0969	BNX0046	M+H	322.057	323.064
232	332	136	19.7	Deoxyadenosine monophosphate		90		5000		93	10	21	10	Nucleotides and derivatives	Purine Metabolism	Purine	HMDB00905	C10H14N5O6P	CNX0324	UNX0217	BNX0045	M+H	331.068	332.075
233	348	135	19.8	2-Deoxyguanosine 5-monophosphate		90		5000		93	10	36	10	Nucleotides and derivatives	Purine Metabolism	Purine	HMDB01044	C10H14N5O7P	CNX0022	UNX0230	BNX0045	M+H	347.063	348.07
234	364	152	19.8	Guanosine monophosphate		90		5000		93	10	19	10	Nucleotides and derivatives	Purine Metabolism	Purine	HMDB01397	C10H14N5O8P	CNX0452	UNX0293	BNX0045	M+H	363.058	364.065
235	348.06	136	19.8	Adenosine monophosphate		90		5000		50.34	10	27.16	20.8	Nucleotides and derivatives	Purine Metabolism	Purine	HMDB00045	C10H14N5O7P	CNX0117	UNX0940	BNX0045	M+H	347.063	348.07
236	349	137	19.8	Inosine monophosphate		90		5000		93	10	19	10	Nucleotides and derivatives	Purine Metabolism	Purine	HMDB00175	C10H13N4O8P	CNX0491	UNX0313	BNX0045	M+H	348.047	349.054
237	484.9	112	21.2	Uridine triphosphate		120		5000		50	10	26	18	Nucleotides and derivatives	Pyrimidine Metabolism	Pyrimidine	HMDB00285	C9H15N2O15P3	CNX0947	UNX0593	BNX0046	M+H	483.969	484.976
238	508	136	22	Adenosine triphosphate		300		5000		110	10	44	18	Nucleotides and derivatives	Purine Metabolism	Purine	HMDB00538	C10H16N5O13P3	CNX0118	UNX0105	BNX0045	M+H	506.996	508.003
239	150.1	119.2	12.3	1-Methyladenine		120		5000		95	10	34.46	12	Nucleotides and derivatives	Purine Metabolism	Purine	HMDB11599	C6H7N5	CNX2012	UNX1089	BNX0045	M+H	149.07	150.077
240	160	55.3	13.1	DL-2-Aminooctanoic acid		90		50000		93	10	21	10	Organic acid and derivatives	Fatty Acid Oxidation and Synthesis	Fatty Acid Oxidation and Synthesis	HMDB00991	C8H17NO2	CNX0365	UNX0016	BNX0014	M+H	159.126	160.133	151871	501175	0.997919
241	127.002	81	17.1	Imidazoleacetic acid		90		5000		93	10	15	10	Organic acid and derivatives	Microbiome Metabolism	Microbiome	HMDB02024	C5H6N2O2	CNX0483	UNX0312	BNX0027	M+H	126.043	127.05
242	130	84	13.7	Pipecolic acid		90		5000		93	10	18	10	Organic acid and derivatives	Lysine Metabolism	Lysine	HMDB00070	C6H11NO2	CNX0761	UNX0243	BNX0026	M+H	129.079	130.086	183929	606967	0.997559
243	277	84	17.5	Saccharopine		90		5000		60	10	36	16	Organic acid and derivatives	Lysine Metabolism	Lysine	HMDB00279	C11H20N2O6	CNX0818	UNX0631	BNX0026	M+H	276.132	277.139	4512.38	14890.9	0.995665
244	154.1	80	19.5	3-Hydroxyanthranilic acid		120		5000		35	10	39	10	Organic acid and derivatives	Microbiome Metabolism	Microbiome	HMDB01476	C7H7NO3	CNX0051	UNX0040	BNX0027	M+H	153.043	154.05
245	132	90.1	16.2	Creatine		120		5000		70	10	16.7	12	Organic acid and derivatives	SAM, SAH, Methionine, Cysteine, Glutathione Metabolism	SAM, SAH, Methionine, Cysteine, Glutathione	HMDB00064	C4H9N3O2	CNX2017	UNX1094	BNX0047	M+H	131.069	132.077
246	114.2	67.7	17	1-Pyrroline-5-carboxylic acid		100		5000		56.3	7.94	19	11.2	Organic acids and derivatives	GABA, Glutamate, Arginine, Ornithine, Proline Metabolism	GABA, Glutamate, Arginine, Ornithine, Proline	HMDB01301	C5H7NO2	CNX0005	UNX0004	BNX0016	M+H	113.048	114.055	11278.1	37217.7	0.994449
247	242.3	166.2	17	Tetrahydrobiopterin		90		5000		80	10.3	30.71	25	Pterins and derivatives	Biopterin, Neopterin, Molybdopterin Metabolism	Biopterin, Neopterin, Molybdopterin	HMDB00027	C9H15N5O3	CNX0897	UNX0651	BNX0006	M+H	241.117	242.125
248	254.1	206.3	18	Neopterin		90		5000		30	10	29	18	Pterins and derivatives	Biopterin, Neopterin, Molybdopterin Metabolism	Biopterin, Neopterin, Molybdopterin	HMDB00845	C9H11N5O4	CNX0609	UNX0369	BNX0006	M+H	253.081	254.088
249	460	313	20	5-Methyltetrahydrofolic acid		120		5000		93	10	19	10	Pterins and derivatives	1-Carbon, Folate, Formate, Glycine, Serine Metabolism	1-Carbon, Folate, Formate, Glycine, Serine	HMDB01396	C20H25N7O6	CNX0084	UNX0061	BNX0001	M+H	459.187	460.194
250	406.67	369	4	5alpha-Cholestanol		60		5000		180	10	13	13	Steroids	Cholesterol, Cortisol, Non-Gonadal Steroid Metabolism	Cholesterol, Cortisol, Non-Gonadal Steroid	HMDB00908	C27H48O	CNX0091	UNX0173	BNX0010	M+NH4	388.371	406.404
251	369.5	161.1	3.6	Cholesterol		90		5000		110	10	30.7	14	Steroids	Cholesterol, Cortisol, Non-Gonadal Steroid Metabolism	Cholesterol, Cortisol, Non-Gonadal Steroid	HMDB00507	C27H46O	CNX0254	UNX0174	BNX0010	M+H-H2O	386.355	369.352	15278.1	47217.7	0.975132
252	401.3	383	3.9	7-ketocholesterol		60		5000		180	10	35	13	Steroids	Cholesterol, Cortisol, Non-Gonadal Steroid Metabolism	Cholesterol, Cortisol, Non-Gonadal Steroid	HMDB00501	C27H44O2	CNX0095	UNX0072	BNX0010	M+H	400.334	401.341	9379.18	30951.3	0.993961
253	367.4	159.1	4	7-Dehydrocholesterol		90		5000		250	11	30.8	13.96	Steroids	Cholesterol, Cortisol, Non-Gonadal Steroid Metabolism	Cholesterol, Cortisol, Non-Gonadal Steroid	HMDB00032	C27H44O	CNX0094	UNX0071	BNX0010	M+H-H2O	384.339	367.336	32456.1	107105	0.989163
254	367.1	77.1	4	Desmosterol		90		5000		230	11.5	110	12.5	Steroids	Cholesterol, Cortisol, Non-Gonadal Steroid Metabolism	Cholesterol, Cortisol, Non-Gonadal Steroid	HMDB02719	C27H44O	CNX0335	UNX0228	BNX0010	M+H-H2O	384.339	367.336	37856.1	156105	0.982514
255	385	367	3.67	Cholestenone		60		5000		85	10	20	13	Steroids	Cholesterol, Cortisol, Non-Gonadal Steroid Metabolism	Cholesterol, Cortisol, Non-Gonadal Steroid	HMDB00921	C27H44O	CNX0253	UNX0172	BNX0010	M+H	384.339	385.346	54000.1	232266	0.995041
256	385.2	367	4	Zymosterol		90		5000		185	10	20	13	Steroids	Cholesterol, Cortisol, Non-Gonadal Steroid Metabolism	Cholesterol, Cortisol, Non-Gonadal Steroid	HMDB06271	C27H44O	CNX0961	UNX0599	BNX0010	M+H	384.339	385.346	134423	443594	0.984648
257	404.65	369	4.2	Lathosterol		60		5000		180	10	13	13	Steroids	Cholesterol, Cortisol, Non-Gonadal Steroid Metabolism	Cholesterol, Cortisol, Non-Gonadal Steroid	HMDB01170	C27H46O	CNX0527	UNX0333	BNX0010	M+NH4	386.355	404.389
258	429	411	4	24,25-Dihydrolanosterol		90		5000		180	10	17	13	Steroids	Cholesterol, Cortisol, Non-Gonadal Steroid Metabolism	Cholesterol, Cortisol, Non-Gonadal Steroid	HMDB06839	C30H52O	CNX0045	UNX0034	BNX0010	M+H	428.402	429.409	10103.1	33340.2	0.984469
259	444	409	4	Lanosterin		90		5000		80	10	15	13	Steroids	Cholesterol, Cortisol, Non-Gonadal Steroid Metabolism	Cholesterol, Cortisol, Non-Gonadal Steroid	HMDB01251	C30H50O	CNX0526	UNX0332	BNX0010	M+NH4	426.386	444.42	1887.23	6227.85	0.976845
260	418	383	3.76	24,25-Epoxycholesterol		60		5000		180	10	12	13	Steroids	Cholesterol, Cortisol, Non-Gonadal Steroid Metabolism	Cholesterol, Cortisol, Non-Gonadal Steroid		C27H44O2	CNX0046	UNX0036	BNX0010	M+NH4	400.334	418.368
261	420.3	385	4	Hydroxycholesterol species		90		5000		180	10	15	13	Steroids	Cholesterol, Cortisol, Non-Gonadal Steroid Metabolism	Cholesterol, Cortisol, Non-Gonadal Steroid	HMDB01419	C27H46O2	CNX0044	UNX0035	BNX0010	M+NH4	402.35	420.384	2593.08	8557.16	0.927913
262	289.3	97.1	4	Testosterone		60		5000		150	10	30.9	13.52	Steroids	Gonadal Steroids	Gonadal Steroids	HMDB00234	C19H28O2	CNX0892	UNX0648	BNX0020	M+H	288.209	289.216	16389.2	54084.5	0.940198
263	289.3	213.2	4	Dehydroepiandrosterone		90		5000		163.7	7.15	26.3	9.4	Steroids	Cholesterol, Cortisol, Non-Gonadal Steroid Metabolism	Cholesterol, Cortisol, Non-Gonadal Steroid	HMDB00077	C19H28O2	CNX1000	UNX0977	BNX0010	M+H	288.209	289.216
264	346.9	77	4	Corticosterone		90		5000		82.7	10.41	112.58	6.8	Steroids	Cholesterol, Cortisol, Non-Gonadal Steroid Metabolism	Cholesterol, Cortisol, Non-Gonadal Steroid	HMDB01547	C21H30O4	CNX0295	UNX0663	BNX0010	M+H	346.214	347.222	3025.27	9983.4	0.981832
265	363.2	77.2	6.5	Cortisol		120		5000		95	11.97	115.3	12.7	Steroids	Cholesterol, Cortisol, Non-Gonadal Steroid Metabolism	Cholesterol, Cortisol, Non-Gonadal Steroid	HMDB00063	C21H30O5	CNX2028	UNX1105	BNX0010	M+H	362.209	363.217
266	180	162	16.8	Glucosamine		120		5000		50	10	11.8	12	Sugar and derivatives	Amino-Sugar, Galactose, & Non-Glucose Metabolism	Amino-Sugar, Galactose, & Non-Glucose	HMDB01514	C6H13NO5	CNX0429	UNX0274	BNX0029	M+H	179.079	180.087
267	336	126	17.4	Aspartylglycosamine		90		5000		60	10	24	16	Sugar and derivatives	Amino-Sugar, Galactose, & Non-Glucose Metabolism	Amino-Sugar, Galactose, & Non-Glucose	HMDB00489	C12H21N3O8	CNX0154	UNX0630	BNX0029	M+H	335.133	336.14
268	537.4	321	4	B-Carotene		120		5000		40	10	33	15	Vitamins and derivatives	Vitamin A (Retinol), Carotenoid Metabolism	Vitamin A (Retinol), Carotenoid	HMDB00561	C40H56	CNX0165	UNX0636	BNX0056	M+H	536.438	537.445	1976.57	6522.68	0.890557
269	287.2	135	3.5	Retinol		90		5000		85	10	63	15	Vitamins and derivatives	Vitamin A (Retinol), Carotenoid Metabolism	Vitamin A (Retinol), Carotenoid	HMDB00305	C20H30O	CNX0811	UNX0640	BNX0056	M+H	286.23	287.237	53526.6	176638	0.957955
270	431.4	205.1	3.5	Alpha-Tocopherol		90		5000		100	10	30	11	Vitamins and derivatives	Vitamin E (Tocopherol) Metabolism	Vitamin E (Tocopherol)	HMDB01893	C29H50O2	CNX0136	UNX0642	BNX0065	M+H	430.381	431.388	17986.4	59355.1	0.984644
271	445.4	81.2	3.5	Vitamin K2		90		5000		96	10	61.7	13.1	Vitamins and derivatives	Microbiome Metabolism	Microbiome	HMDB30017	C31H40O2	CNX0950	UNX0635	BNX0027	M+H	444.303	445.31	146376	483042	0.991709
272	401.4	91.3	3.66	5,6-trans-25-Hydroxyvitamin D3		60		5000		90	11.29	90.4	12.8	Vitamins and derivatives	Vitamin D (Calciferol) Metabolism	Vitamin D (Calciferol)	HMDB06721	C27H44O2	CNX0090	UNX0632	BNX0064	M+H	400.334	401.341	24513.6	68940.6	0.997885
273	285.2	161	3.8	Retinal		60		5000		70	10	12	15	Vitamins and derivatives	Vitamin A (Retinol), Carotenoid Metabolism	Vitamin A (Retinol), Carotenoid	HMDB01358	C20H28O	CNX0810	UNX0641	BNX0056	M+H	284.214	285.221	5944.38	19616.5	0.761641
274	385.5	367.3	4	Vitamin D3		90		5000		100	10	18.1	16.6	Vitamins and derivatives	Vitamin D (Calciferol) Metabolism	Vitamin D (Calciferol)	HMDB14315	C27H44O	CNX0949	UNX0637	BNX0064	M+H	384.339	385.346	199016	656752	0.991739
275	123	80	6.5	Niacinamide		90		5000		93	10	20	10	Vitamins and derivatives	Vitamin B3 (Niacin, NAD+) Metabolism	Vitamin B3 (Niacin, NAD+)	HMDB01406	C6H6N2O	CNX0610	UNX0370	BNX0060	M+H	122.048	123.055
276	139.1	106	10	Nicotinamide N-oxide		90		5000		85	10	28	4	Vitamins and derivatives	Vitamin B3 (Niacin, NAD+) Metabolism	Vitamin B3 (Niacin, NAD+)	HMDB02730	C6H6N2O2	CNX0611	UNX0759	BNX0060	M+H	138.043	139.05	7373.2	24331.5	0.983682
277	265	122	12	Thiamine		240		5000		93	10	17	10	Vitamins and derivatives	Vitamin B1 (Thiamine) Metabolism	Vitamin B1 (Thiamine)	HMDB00235	C12H17N4OS	CNX0909	UNX0575	BNX0057	M	265.112	265.112	7818.84	25802.2	0.987093
278	168.1	93.9	13	Pyridoxal		120		5000		70	10	34	13.69	Vitamins and derivatives	Vitamin B6 (Pyridoxine) Metabolism	Vitamin B6 (Pyridoxine)	HMDB01545	C8H9NO3	CNX0798	UNX0505	BNX0062	M+H	167.058	168.066
279	377	243	13.4	Riboflavin		90		5000		90	10	24	10	Vitamins and derivatives	Vitamin B2 (Riboflavin) Metabolism	Vitamin B2 (Riboflavin)	HMDB00244	C17H20N4O6	CNX0812	UNX0512	BNX0059	M+H	376.138	377.146	1531.05	3606	0.999288
280	169.3	134.1	13.8	Pyridoxamine		60		5000		46	10	29	14	Vitamins and derivatives	Vitamin B6 (Pyridoxine) Metabolism	Vitamin B6 (Pyridoxine)	HMDB01431	C8H12N2O2	CNX0800	UNX0507	BNX0062	M+H	168.09	169.097
281	170	134	15.9	Pyridoxine		150		5000		93	10	22	10	Vitamins and derivatives	Vitamin B6 (Pyridoxine) Metabolism	Vitamin B6 (Pyridoxine)	HMDB00239	C8H11NO3	CNX0801	UNX0508	BNX0062	M+H	169.074	170.081
282	673	147.3	16.6	Methylcobalamin		120		5000		110	10	78.84	21.27	Vitamins and derivatives	Vitamin B12 (Cobalamin) Metabolism	Vitamin B12 (Cobalamin)	HMDB02274	C63H91CoN13O14P	CNX0576	UNX0638	BNX0058	M+2H	1343.59	672.801
283	245.09	96.9	16.6	Biotin		150		5000		80	10	50	15	Vitamins and derivatives	Biotin (Vitamin B7) Metabolism	Biotin (Vitamin B7)	HMDB00030	C10H16N2O3S	CNX0176	UNX0110	BNX0007	M+H	244.088	245.095
284	678.5	147.3	16.5	Cyanocobalamin		90		5000		98	10	92.5	18.21	Vitamins and derivatives	Vitamin B12 (Cobalamin) Metabolism	Vitamin B12 (Cobalamin)	HMDB00607	C63H89CoN14O14P	CNX0300	UNX0634	BNX0058	M+2H	1355.58	678.795
285	132.004	68.2	17.2	Hydroxyproline		90		5000		93	10	19	10	Vitamins and derivatives	Vitamin C (Ascorbate) Metabolism	Vitamin C (Ascorbate)	HMDB00725	C5H9NO3	CNX0475	UNX0309	BNX0063	M+H	131.058	132.066	14285.8	53526.5	0.99864
286	137.001	94	11.6	1-Methylnicotinamide		90		5000		93	10	20	10	Vitamins and derivatives	Vitamin B3 (Niacin, NAD+) Metabolism	Vitamin B3 (Niacin, NAD+)	HMDB00699	C7H9N2O+	CNX0004	UNX0330	BNX0060	M	137.071	137.071	9431.13	31122.7	0.994959
287	345	122	17.4	Thiamine monophosphate		120		5000		93	10	13	10	Vitamins and derivatives	Vitamin B1 (Thiamine) Metabolism	Vitamin B1 (Thiamine)	HMDB02666	C12H17N4O4PS	CNX0910	UNX0576	BNX0057	M+H	344.071	345.078
288	786	348	19.8	FAD		90		5000		93	10	26	10	Vitamins and derivatives	Vitamin B2 (Riboflavin) Metabolism	Vitamin B2 (Riboflavin)	HMDB01248	C27H33N9O15P2	CNX0391	UNX0255	BNX0059	M+H	785.157	786.164
289	399.3	199.4	3.6	1,25-Dihydroxyvitamin D3		90		5000		100	10	21.8	12.2	Vitamins and derivatives	Vitamin D (Calciferol) Metabolism	Vitamin D (Calciferol)	HMDB01903	C27H44O3	CNX2000	UNX1043	BNX0064	M+H-H2O	416.329	399.326	24117.5	79587.7	0.984237
290	300.2	252.3	6	Sphingosine		120		5000		60	10	23.5	8.1	Lipids and lipids-like molecules	Sphingomyelin Metabolism	Sphingomyelin	HMDB00252	C18H37NO2	CNX1100	ZNX0383	BNX0074	M+H	299.282	300.29
291	302.3	254.2	6	Sphinganine		120		5000		85.88	10	30.1	8.41	Lipids and lipids-like molecules	Sphingomyelin Metabolism	Sphingomyelin	HMDB00269	C18H39NO2	CNX1101	ZNX0384	BNX0074	M+H	301.298	302.305
292	403.3	85	5.8	L-Palmitoylcarnitine (N-methyl-D3)		240		5000		49.64	10.22	35.83	16.99		Stable Isotope Labeled Internal Standards	Fatty Acid Oxidation and Synthesis	HMDB00222	C23H42D3NO4	CNX0517	LNX0046	BNX0014	M+H	402.354	403.361
293	431.37	369.4	5.8	Octadecanoylcarnitine (N-methyl-D3)		280		5000		69.18	10.36	29.04	17.27		Stable Isotope Labeled Internal Standards	Fatty Acid Oxidation and Synthesis	HMDB00848	C25H46D3NO4	CNX0623	LNX0053	BNX0014	M+H	430.385	431.392
294	353.27	84.8	5.5	L-Dodecanoylcarnitine (N,N,N-Trimethyl-D9)		240		5000		92.11	9.53	56.38	17.6		Stable Isotope Labeled Internal Standards	Fatty Acid Oxidation and Synthesis	HMDB02250	C19H28D9NO4	CNX0368	LNX0063	BNX0014	M+H	352.329	353.336
295	381.5	84.9	5.5	L-Myristoylcarnitine (N-trimethyl-D9)		240		5000		87.75	10.08	29.38	14.5		Stable Isotope Labeled Internal Standards	Fatty Acid Oxidation and Synthesis	HMDB05066	C21H32D9NO4	CNX0593	LNX0062	BNX0014	M+H	380.36	381.367
296	291.2	85.1	6.8	L-Octanoylcarnitine (N-methyl-D3)		120		5000		85.23	10.1	29.52	15.12		Stable Isotope Labeled Internal Standards	Fatty Acid Oxidation and Synthesis	HMDB00791	C15H26D3NO4	CNX0624	LNX0061	BNX0014	M+H	290.228	291.236
297	115.1	87.1	10.2	Creatinine-(methyl-13C)		120		5000		93	10	15	4		Stable Isotope Labeled Internal Standards	SAM, SAH, Methionine, Cysteine, Glutathione	HMDB00562	C3*CH7N3O	CNX0298	LNX0038	BNX0047	M+H	114.062	115.07
298	255.315	187.1	10.3	L-Isovalerylcarnitine (N-trimethyl-D9)		120		5000		81.73	10.65	20.49	24.89		Stable Isotope Labeled Internal Standards	Branch Chain Amino Acid	HMDB00688	C12H14D9NO4	CNX0493	LNX0060	BNX0008	M+H	254.219	255.226
299	235.15	173.1	10.2	L-Butyrylcarnitine (N-methyl-D3)		150		5000		51.3	9.69	17.1	8.8		Stable Isotope Labeled Internal Standards	Microbiome	HMDB02013	C11H18D3NO4	CNX0192	LNX0047	BNX0027	M+H	234.166	235.173
300	221.13	159	10.5	L-Propionylcarnitine (N-methyl-D3)		200		5000		65.61	13.02	18.6	29.67		Stable Isotope Labeled Internal Standards	Isoleucine, Valine, Threonine, or Methionine	HMDB00824	C10H16D3NO4	CNX0774	LNX0052	BNX0023	M+H	220.15	221.158
301	207.12	85.02	12.9	L-Acetylcarnitine (N-methyl-D3)		150		5000		61.16	8.33	42.38	12.56		Stable Isotope Labeled Internal Standards	Fatty Acid Oxidation and Synthesis	HMDB00201	C9H14D3NO4	CNX0499	LNX0051	BNX0014	M+H	206.135	207.142
302	148.07	84.1	17.4	L-Glutamine-amide-15N		90		5000		90	7.29	26.53	15.19		Stable Isotope Labeled Internal Standards	Bioamines and Neurotransmitter	HMDB00641	C5H10*N1N1O3	CNX0507	LNX0040	BNX0005	M+H	147.066	148.073
303	79	32	17.4	Glycine (13C2, 15N)		90		5000		50	10	22	10		Stable Isotope Labeled Internal Standards	1-Carbon, Folate, Formate, Glycine, Serine	HMDB00123	*C2H5*NO2	CNX0445	LNX0662	BNX0001	M+H	78.0358	79.0431
304	346.3	64	4.2	N-oleoylethanolamine-13C		90		5000		62	10	32	5		Stable Isotope Labeled Internal Standards	Endocannabinoid	HMDB02088	*C20H39NO2	CNX0600	LNX0575	BNX0013	M+H	345.365	346.372
305	292.8	156	12.8	1-Methyladenosine-13C		120		5000		93	10	27	10		Stable Isotope Labeled Internal Standards	Purine	HMDB03331	*C11H15N5O4	CNX0001	LNX0423	BNX0045	M+H	292.149	293.157
306	274.2	89	13.3	3-Hydroxyisovaleryl Carnitine-13C		90		5000		71	10	35	10		Stable Isotope Labeled Internal Standards	Branch Chain Amino Acid		*C12H23NO5	CNX0058	LNX0441	BNX0008	M+H	273.198	274.205
307	480	328	21	5-Methyltetrahydrofolic acid-13C		240		5000		93	10	19	10		Stable Isotope Labeled Internal Standards	1-Carbon, Folate, Formate, Glycine, Serine	HMDB01396	*C20H25N7O6	CNX0084	LNX0445	BNX0001	M+H	479.254	480.261
308	309	172	14	7-Methylguanosine-13C		120		5000		93	10	24	10		Stable Isotope Labeled Internal Standards	Purine	HMDB01107	*C11H16N5O5+	CNX0096	LNX0451	BNX0045	M	309.152	309.152
309	153.1	91	4.5	Acetylcholine-13C		90		5000		95	10	21	10		Stable Isotope Labeled Internal Standards	Bioamines and Neurotransmitter	HMDB00895	*C7H16NO2+	CNX0113	LNX0453	BNX0005	M	153.142	153.142
310	141.1	124	13.5	Adenine-13C		120		5000		93	10	32	12		Stable Isotope Labeled Internal Standards	Purine	HMDB00034	*C5H5N5	CNX0115	LNX0260	BNX0045	M+H	140.071	141.079
311	278	141	13.2	Adenosine-13C		90		5000		93	10	27	13		Stable Isotope Labeled Internal Standards	Purine	HMDB00050	*C10H13N5O4	CNX0116	LNX0066	BNX0045	M+H	277.13	278.138
312	358	141	19.8	Adenosine monophosphate-13C		90		5000		50.34	10	27.16	20.8		Stable Isotope Labeled Internal Standards	Purine	HMDB00045	*C10H14N5O7P	CNX0117	LNX0403	BNX0045	M+H	357.097	358.104
313	93.1	46.2	17	Alanine-13C		90		5000		93	10	13	10		Stable Isotope Labeled Internal Standards	Amino Acid (not otherwise covered)	HMDB00161	*C3H7NO2	CNX0126	LNX0410	BNX0002	M+H	92.0577	93.065
314	253	116	15	Cytidine-13C		120		5000		93	10	12	10		Stable Isotope Labeled Internal Standards	Pyrimidine	HMDB00089	*C9H13N3O5	CNX0307	LNX0073	BNX0046	M+H	252.116	253.123
315	333	116	18.61	Cytidine monophosphate-13C		120		5000		93	10	16	10		Stable Isotope Labeled Internal Standards	Pyrimidine	HMDB00095	*C9H14N3O8P	CNX0308	LNX0296	BNX0046	M+H	332.082	333.089
316	342	141	19.8	Deoxyadenosine monophosphate-13C		90		5000		93	10	21	10		Stable Isotope Labeled Internal Standards	Purine	HMDB00905	*C10H14N5O6P	CNX0324	LNX0298	BNX0045	M+H	341.102	342.109
317	108.02	61	14.2	Dimethylglycine-13C		150		5000		93	10	21	10		Stable Isotope Labeled Internal Standards	SAM, SAH, Methionine, Cysteine, Glutathione	HMDB00092	*C4H9NO2	CNX0359	LNX0517	BNX0047	M+H	107.077	108.084
318	211	74	17	Dimethyl-L-arginine-13C		120		5000		93	10	30	10		Stable Isotope Labeled Internal Standards	SAM, SAH, Methionine, Cysteine, Glutathione	HMDB01539	*C8H18N4O2	CNX0358	LNX0516	BNX0047	M+H	210.17	211.177
319	64.1	46.2	11.5	Ethanolamine-13C		120		5000		93	10	12	10		Stable Isotope Labeled Internal Standards	Phospholipid	HMDB00149	*C2H7NO	CNX0388	LNX0523	BNX0072	M+H	63.0595	64.0668
320	266.1	109	16.5	Glycerophosphocholine-13C		120		5000		93	10	16	10		Stable Isotope Labeled Internal Standards	Phospholipid	HMDB00086	*C8H20NO6P	CNX0444	LNX0411	BNX0072	M+H	265.13	266.137
321	180	121	17	Glycylproline-13C		120		5000		56	10	16	12		Stable Isotope Labeled Internal Standards	Gamma-Glutamyl and other Dipeptides	HMDB00721	*C7H12N2O3	CNX0448	LNX0528	BNX0017	M+H	179.108	180.116
322	374	157	19.8	Guanosine monophosphate-13C		90		5000		93	10	19	10		Stable Isotope Labeled Internal Standards	Purine	HMDB01397	*C10H14N5O8P	CNX0452	LNX0305	BNX0045	M+H	373.092	374.099
323	359	142	19.8	Inosine monophosphate-13C		90		5000		93	10	19	10		Stable Isotope Labeled Internal Standards	Purine	HMDB00175	*C10H13N4O8P	CNX0491	LNX0304	BNX0045	M+H	358.081	359.088
324	137.1	76	17.3	L-Asparagine-13C		120		5000		93	10	17	10		Stable Isotope Labeled Internal Standards	Amino Acid (not otherwise covered)	HMDB00168	*C4H8N2O3	CNX0501	LNX0544	BNX0002	M+H	136.067	137.074
325	169	89	14.5	L-Carnitine-13C		150		5000		93	10	18	10		Stable Isotope Labeled Internal Standards	Fatty Acid Oxidation and Synthesis	HMDB00062	*C7H15NO3Ã‚Â	CNX0503	LNX0546	BNX0014	M+H	168.129	169.136
326	138.2	91	14	Leucine-13C		120		5000		93	10	11	10		Stable Isotope Labeled Internal Standards	Branch Chain Amino Acid		*C6H13NO2	CNX1039	LNX0412	BNX0008	M+H	137.115	138.122
327	288.3	89.03	17.2	L-Glutarylcarnitine-13C		90		5000		55.82	10	29.35	14.83		Stable Isotope Labeled Internal Standards	Fatty Acid Oxidation and Synthesis	HMDB13130	*C12H21NO6	CNX0437	LNX0548	BNX0014	M+H	287.177	288.184
328	162	115	17.25	L-Histidine-13C		90		5000		93	10	12	10		Stable Isotope Labeled Internal Standards	Histidine, Histamine, Carnosine	HMDB00177	*C6H9N3O2	CNX0508	LNX0549	BNX0022	M+H	161.09	162.097
329	155	107.9	14.8	L-Methionine-13C		120		5000		50	10	13.55	12		Stable Isotope Labeled Internal Standards	SAM, SAH, Methionine, Cysteine, Glutathione	HMDB00696	*C5H11NO2S	CNX0516	LNX0555	BNX0047	M+H	154.068	155.075
330	175.1	128.1	14	L-Phenylalanine-13C		90		5000		78.1	10	21	26.93		Stable Isotope Labeled Internal Standards	Tyrosine and Phenylalanine	HMDB00159	*C9H11NO2	CNX0518	LNX0067	BNX0052	M+H	174.109	175.116
331	216	155	16.8	L-Tryptophan-13C		90		5000		70	10	21	12		Stable Isotope Labeled Internal Standards	Tryptophan, Kynurenine, Serotonin, Melatonin	HMDB00929	*C11H12N2O2	CNX0522	LNX0558	BNX0051	M+H	215.127	216.134
332	191	144	17.4	L-Tyrosine-13C		90		5000		93	10	37	10		Stable Isotope Labeled Internal Standards	Tyrosine and Phenylalanine	HMDB00158	*C9H11NO3	CNX0523	LNX0559	BNX0052	M+H	190.104	191.111
333	123	76	15	L-Valine-13C		120		5000		60	10	17	11.99		Stable Isotope Labeled Internal Standards	Branch Chain Amino Acid	HMDB00883	*C5H11NO2	CNX0524	LNX0050	BNX0008	M+H	122.096	123.103
334	830.6	189.1	4.5	PC(18:0/18:2)-13C		90		5000		40	10	47	13		Stable Isotope Labeled Internal Standards	Phospholipid	HMDB00593	*C44H84NO8P	CNX0672	LNX0326	BNX0072	M+H	829.741	830.748
335	772.6	189.1	4.5	PC(32:1)-13C		90		5000		40	10	47	9		Stable Isotope Labeled Internal Standards	Phospholipid	HMDB07969	*C40H78NO8P	CNX0688	LNX0043	BNX0072	M+H	771.681	772.688
336	121.06	74	15	Proline-13C		120		5000		93	10	11	10		Stable Isotope Labeled Internal Standards	GABA, Glutamate, Arginine, Ornithine, Proline		*C5H9NO2	CNX1047	LNX0251	BNX0016	M+H	120.08	121.087
337	394	255	13.5	Riboflavin-13C		90		5000		90	10	24	10		Stable Isotope Labeled Internal Standards	Vitamin B2 (Riboflavin)	HMDB00244	*C17H20N4O6	CNX0812	LNX0320	BNX0059	M+H	393.195	394.203
338	288	89	17.5	Saccharopine-13C		90		5000		60	10	36	16		Stable Isotope Labeled Internal Standards	Lysine	HMDB00279	*C11H20N2O6	CNX0818	LNX0618	BNX0026	M+H	287.169	288.176
339	156.1	124.2	12.4	1-Methyladenine-13C		120		5000		95	10	34.46	12		Stable Isotope Labeled Internal Standards	Purine	HMDB11599	*C6H7N5	CNX2012	LNX0659	BNX0045	M+H	155.09	156.098
340	76.1	59.1	15.1	Methylguanidine-13C		120		5000		60	10	19.75	12		Stable Isotope Labeled Internal Standards	SAM, SAH, Methionine, Cysteine, Glutathione	HMDB01522	*C2H7N3	CNX2021	LNX0656	BNX0047	M+H	75.0707	76.078
341	121.05	74	16.8	Guanidinoacetic acid-13C		120		5000		50	10	19.87	12		Stable Isotope Labeled Internal Standards	SAM, SAH, Methionine, Cysteine, Glutathione	HMDB00128	*C3H7N3O2	CNX2018	LNX0657	BNX0047	M+H	120.064	121.071
342	800.6	189.1	4.4	PC(16:0/18:2)-13C		90		5000		40	10	47	11		Stable Isotope Labeled Internal Standards	Phospholipid	HMDB07973	*C42H80NO8P	CNX0669	LNX0037	BNX0072	M+H	799.703	800.71
343	138.21	91	14	Isoleucine-13C		120		5000		93	10	11	10		Stable Isotope Labeled Internal Standards	Branch Chain Amino Acid		*C6H13NO2	CNX0977	LNX0257	BNX0008	M+H	137.115	138.122
344	279.3	85.1	17.4	L-Glutarylcarnitine (N-methyl-D3)		120		5000		55.82	11.71	29.35	14.83		Stable Isotope Labeled Internal Standards	Fatty Acid Oxidation and Synthesis	HMDB13130	C12H18D3NO6	CNX0437	LNX0359	BNX0014	M+H	278.156	279.163
345	265.3	85.2	13.2	3-Hydroxyisovalerylcarnitine (N-methyl-D3)		240		5000		76.11	10.98	34.09	20		Stable Isotope Labeled Internal Standards	Branch Chain Amino Acid		C12H20D3NO5	CNX0058	LNX0057	BNX0008	M+H	264.176	265.184
346	188	142	17.4	L-Tyrosine (ring-13C6)		100		5000		43.25	10.68	16.06	18.2		Stable Isotope Labeled Internal Standards	Tyrosine and Phenylalanine	HMDB00158	C3*C6H11NO3	CNX0523	LNX0044	BNX0052	M+H	187.094	188.101
347	797.4	184	4.4	PC(16:0/16:0)-d62		60		5000		80	10.11	40	27.02		Stable Isotope Labeled Internal Standards	Phospholipid	HMDB00564	C40D62H18NO8P	CNX0667	LNX0039	BNX0072	M+H	795.951	796.959
348	551.7	265.1	4	16:0-d31 Ceramide		90		5000		250	10	36.79	15		Stable Isotope Labeled Internal Standards	Ceramides		C34H36NO3D31	CNX1108	LNX0663	BNX0073	M+H-H2O	568.707	551.703
349	123	61	10.8	Betaine-13C		180		5000		93	10	38	10		Stable Isotope Labeled Internal Standards	1-Carbon, Folate, Formate, Glycine, Serine	HMDB00043	*C5H11NO2	CNX0171	LNX0465	BNX0001	M+H	122.096	123.103
350	109	63	4.5	Choline-13C		150		5000		93	10	19	10		Stable Isotope Labeled Internal Standards	Bioamines and Neurotransmitter	HMDB00097	*C5H14NO+	CNX0257	LNX0247	BNX0005	M	109.124	109.124
351	550	189	10.4	LysoPC(18:0)-13C		120		5000		80	10	45	27		Stable Isotope Labeled Internal Standards	Phospholipid	HMDB10384	*C26H54NO7P	CNX0545	LNX0349	BNX0072	M+H	549.451	550.458
352	277	128	12	Thiamine-13C		240		5000		93	10	17	10		Stable Isotope Labeled Internal Standards	Vitamin B1 (Thiamine)	HMDB00235	*C12H17N4OS	CNX0909	LNX0288	BNX0057	M	277.153	277.153

## Sheet: Negative mode
Sequence	Q1	Q3	RT	MRM Name	Group	Window (sec)	Primary/Secondary	Threshold	Dwell weight	DP	EP	CE	CXP	Chemical Classes	Pathway Name	Short Name	HMDB number	Chemical Formula	Chemical Index	MRM Index	Pathway Index	Adduct	Exact Mass	Exact Mass w/ Adduct	LoD in plasma (AUC)	LoQ in plasma (AUC)	Linearity (r)
1	156	112	13.6	Tiglylglycine		120		5000		-52	-10	-14	-9	Amino acids and derivatives	Branch Chain Amino Acid Metabolism	Branch Chain Amino Acid	HMDB00959	C7H11NO3	CNX0923	UNX0364	BNX0008	M-H	157.074	156.067
2	128	82.1	16.5	Pyroglutamic acid		90		5000		-61.3	-10	-16.8	-10.2	Amino acids and derivatives	GABA, Glutamate, Arginine, Ornithine, Proline Metabolism	GABA, Glutamate, Arginine, Ornithine, Proline	HMDB00267	C5H7NO3	CNX0802	UNX0063	BNX0016	M-H	129.043	128.035	12354.9	39929.4	0.999388
3	258.1	128	17.9	Gamma-glutamyl-Leucine		80		5000		-55	-10	-21	-20	Amino acids and derivatives	Gamma-Glutamyl and other Dipeptides	Gamma-Glutamyl and other Dipeptides	HMDB29153	C11H21N3O4	CNX0416	UNX0263	BNX0017	M-H	259.153	258.146	2558.68	7559.05	0.994601
4	188	144	16	Kynurenic acid		120		5000		-93	-10	-21	-10	Amino acids and derivatives	Tryptophan, Kynurenine, Serotonin, Melatonin Metabolism	Tryptophan, Kynurenine, Serotonin, Melatonin	HMDB00715	C10H7NO3	CNX0498	UNX0321	BNX0051	M-H	189.043	188.035	26016.2	78348.5	0.976804
5	258	128	17.67	Gamma-glutamyl-Isoleucine		90		5000		-55	-10	-21	-20	Amino acids and derivatives	Gamma-Glutamyl and other Dipeptides	Gamma-Glutamyl and other Dipeptides	HMDB29152	C11H21N3O4	CNX0415	UNX0262	BNX0017	M-H	259.153	258.146	1310.81	3932.43	0.974038
6	146.05	116	17	N-acetylserine		90		5000		-46.1	-10	-14.1	-6.06	Amino acids and derivatives	Microbiome Metabolism	Microbiome	HMDB02931	C5H9NO4	CNX0599	UNX0361	BNX0027	M-H	147.053	146.046	3113.39	7363.07	0.989341
7	124	80	17.3	Taurine		120		5000		-73.6	-10	-29.7	-10.2	Amino acids and derivatives	Taurine, Hypotaurine Metabolism	Taurine, Hypotaurine	HMDB00251	C2H7NO3S	CNX0886	UNX0562	BNX0049	M-H	125.015	124.007	111047	339140	0.998837
8	118	74	17.3	L-Threonine		80		5000		-46.5	-10	-14.2	-6.7	Amino acids and derivatives	Amino Acid Metabolism (not otherwise covered)	Amino Acid (not otherwise covered)	HMDB00167	C4H9NO3	CNX0521	UNX0957	BNX0002	M-H	119.058	118.051	22555.6	81034.6	0.992265
9	174	131	17.2	Citrulline		60		5000		-76.4	-10	-19.1	-6.4	Amino acids and derivatives	Urea Cycle	Urea Cycle	HMDB00904	C6H13N3O3	CNX0265	UNX0960	BNX0054	M-H	175.096	174.088	286246	840737	0.999166
10	383.117	134.057	17.3	S-Adenosylhomocysteine		90		5000		-100	-10	-36	-13	Amino acids and derivatives	SAM, SAH, Methionine, Cysteine, Glutathione Metabolism	SAM, SAH, Methionine, Cysteine, Glutathione	HMDB00939	C14H20N6O5S	CNX0816	UNX0963	BNX0047	M-H	384.122	383.114
11	173.2	131	17.5	Arginine		90		5000		-125.3	-10	-19.1	-6.9	Amino acids and derivatives	GABA, Glutamate, Arginine, Ornithine, Proline Metabolism	GABA, Glutamate, Arginine, Ornithine, Proline	HMDB00517	C6H14N4O2	CNX0151	UNX0941	BNX0016	M-H	174.112	173.104	32555.6	91034.6	0.995278
12	217	128	17.5	Gamma-glutamyl-Alanine		90		5000		-64.56	-9.51	-19.17	-21.65	Amino acids and derivatives	Gamma-Glutamyl and other Dipeptides	Gamma-Glutamyl and other Dipeptides	HMDB29142	C8H15N3O4	CNX0413	UNX0260	BNX0017	M-H	217.106	216.099	11664.8	34994.5	0.999828
13	132.03	88.08	17.5	L-Aspartic acid		90		5000		-90	-10	-18.2	-7	Amino acids and derivatives	Amino Acid Metabolism (not otherwise covered)	Amino Acid (not otherwise covered)	HMDB06483	C4H7NO4	CNX0502	UNX0104	BNX0002	M-H	133.038	132.03	6786.2	20358.6	0.993169
14	167	123	18.3	Homogentisic acid		90		5000		-50	-10	-23	-10	Amino acids and derivatives	Tyrosine and Phenylalanine Metabolism	Tyrosine and Phenylalanine	HMDB00130	C8H8O4	CNX0464	UNX0304	BNX0052	M-H	168.042	167.035	242526	727579
15	248	128	18	Gamma-glutamyl-Cysteine		60		5000		-49.81	-10.13	-26.84	-15.93	Amino acids and derivatives	Gamma-Glutamyl and other Dipeptides	Gamma-Glutamyl and other Dipeptides	HMDB29146	C8H15N3O4S	CNX0414	UNX0261	BNX0017	M-H	249.078	248.071
16	239.3	120	18.2	L-Cystine		90		5000		-59.7	-10	-17	-14.8	Amino acids and derivatives	SAM, SAH, Methionine, Cysteine, Glutathione Metabolism	SAM, SAH, Methionine, Cysteine, Glutathione	HMDB00192	C6H12N2O4S2	CNX0505	UNX0327	BNX0047	M-H	240.024	239.017	2524.2	7872.61	0.952624
17	306	143	17.9	Glutathione		60		5000		-93	-10	-19	-10	Amino acids and derivatives	SAM, SAH, Methionine, Cysteine, Glutathione Metabolism	SAM, SAH, Methionine, Cysteine, Glutathione	HMDB00125	C10H17N3O6S	CNX0438	UNX0962	BNX0047	M-H	307.084	306.077
18	174	88	18.5	N-Acetyl-L-aspartic acid		120		5000		-56.2	-9.94	-22.6	-9	Amino acids and derivatives	Bioamines and Neurotransmitter Metabolism	Bioamines and Neurotransmitter	HMDB00812	C6H9NO5	CNX0595	UNX0667	BNX0005	M-H	175.048	174.041	2504.37	7771.32	0.99667
19	219	144	18	5-Hydroxy-L-tryptophan		90		5000		-80	-10	-22	-23	Amino acids and derivatives	Tryptophan, Kynurenine, Serotonin, Melatonin Metabolism	Tryptophan, Kynurenine, Serotonin, Melatonin	HMDB00472	C11H12N2O3	CNX0081	UNX0059	BNX0051	M-H	220.085	219.078	1443.31	4072.55
20	303	128.1	19.7	N-Acetylaspartylglutamic acid		120		5000		-58.17	-7.89	-26.54	-7.83	Amino acids and derivatives	Bioamines and Neurotransmitter Metabolism	Bioamines and Neurotransmitter	HMDB01067	C11H16N2O8	CNX0596	UNX0666	BNX0005	M-H	304.091	303.083	1162.05	3069.07	0.988415
21	260	79	20	O-Phosphotyrosine		150		5000		-95	-10	-30	-10	Amino acids and derivatives	Tyrosine and Phenylalanine Metabolism	Tyrosine and Phenylalanine	HMDB06049	C9H12NO6P	CNX0620	UNX0467	BNX0052	M-H	261.04	260.033
22	188.1	127.8	18.12	N-Acetylglutamic acid		90		5000		-70	-10	-16.84	-15	Amino acids and derivatives	GABA, Glutamate, Arginine, Ornithine, Proline Metabolism	GABA, Glutamate, Arginine, Ornithine, Proline	HMDB01138	C7H11NO5	CNX2009	UNX1086	BNX0016	M-H	189.064	188.056
23	267.1	132	17.7	Homocystine		100		5000		-50	-10	-15.6	-11	Amino acids and derivatives	SAM, SAH, Methionine, Cysteine, Glutathione Metabolism	SAM, SAH, Methionine, Cysteine, Glutathione	HMDB00575	C8H16N2O4S2	CNX2015	UNX1092	BNX0047	M-H	268.055	267.048
24	204	160	16	Cinnamoylglycine		120		5000		-60	-10	-13.64	-11	Amino acids and derivatives	Tyrosine and Phenylalanine Metabolism	Tyrosine and Phenylalanine	HMDB11621	C11H11NO3	CNX2013	UNX1090	BNX0052	M-H	205.074	204.067
25	263.1	127.1	13.84	Phenylacetylglutamine		90		5000		-60	-10	-28.2	-11	Amino acids and derivatives	Urea Cycle	Urea Cycle	HMDB06344	C13H16N2O4	CNX2023	UNX1100	BNX0054	M-H	264.111	263.104
26	195.9	94.9	15.6	Selenomethionine		120		5000		-40	-10	-17.4	-11	Amino acids and derivatives	Nitric Oxide, Superoxide, Peroxide Metabolism	Nitric Oxide, Superoxide, Peroxide	HMDB03966	C5H11NO2Se	CNX2025	UNX1102	BNX0028	M-H	196.995	195.988
27	158	73.9	13.3	Isovalerylglycine		90		5000		-52	-10	-17.08	-11	Amino acids and derivatives	Branch Chain Amino Acid Metabolism	Branch Chain Amino Acid	HMDB00678	C7H13NO3	CNX2029	UNX1106	BNX0008	M-H	159.09	158.082
28	498.2	124	12.3	Taurodeoxycholic acid Pool		120		5000		-93	-10	-53	-10	Bile acids	Bile Salt Metabolism	Bile Salt	HMDB00896	C26H45NO6S	CNX2026	UNX1103	BNX0004	M-H	499.297	498.289
29	448.3	74	13.4	Chenodeoxyglycocholic acid		120		5000		-80	-10	-54	-10	Bile acids	Bile Salt Metabolism	Bile Salt	HMDB06898	C26H43NO5	CNX0243	UNX0171	BNX0004	M-H	449.314	448.307	143400	442199	0.999941
30	391.3	373.5	13.5	Chenodeoxycholic acid		120		5000		-80	-10	-50	-10	Bile acids	Bile Salt Metabolism	Bile Salt	HMDB00518	C24H40O4	CNX0242	UNX0170	BNX0004	M-H	392.293	391.285	5405.88	16217.7	0.99859
31	391.202	345.2	13.5	Deoxycholic acid		120		5000		-90	-10	-36	-10	Bile acids	Bile Salt Metabolism	Bile Salt	HMDB00626	C24H40O4	CNX0326	UNX0224	BNX0004	M-H	392.293	391.285	1037.42	3112.26	0.997444
32	464.3	74	14	Glycocholic acid		120		5000		-95	-10	-60	-10	Bile acids	Bile Salt Metabolism	Bile Salt	HMDB00138	C26H43NO6	CNX0446	UNX0290	BNX0004	M-H	465.309	464.302	1537.42	4212.26	0.997982
33	407.2	345.2	15	Cholic acid		120		5000		-90	-10	-32	-10	Bile acids	Bile Salt Metabolism	Bile Salt	HMDB00619	C24H40O5	CNX0256	UNX0176	BNX0004	M-H	408.288	407.28	5331.86	15995.6	0.991697
34	514.3	80	13.3	Taurocholic acid		90		5000		-93	-10	-90	-10	Bile acids	Bile Salt Metabolism	Bile Salt	HMDB00036	C26H45NO7S	CNX0888	UNX0564	BNX0004	M-H	515.292	514.284	4743.39	14230.2	0.997339
35	212	132	11.2	Indoxyl sulfate		120		5000		-60	-10	-24.6	-15	Indoles and derivatives	Microbiome Metabolism	Microbiome	HMDB00682	C8H7NO4S	CNX2020	UNX1097	BNX0027	M-H	213.01	212.002
36	799.8	79	4.4	SM(d18:1/24:0)		60		5000		-120	-10	-100	-10	Lipids and lipids-like molecules	Sphingomyelin Metabolism	Sphingomyelin	HMDB11697	C47H96N2O6P	CNX0843	UNX0524	BNX0074	M-H-CH3	815.701	799.67	24922.2	64435.7	0.925789
37	724.6	279.2	4.4	CL(18:2/18:2/18:2/18:1)		60		5000		-60	-10	-50	-13	Lipids and lipids-like molecules	Cardiolipin Metabolism	Cardiolipin	HMDB10247	C81H144O17P2	CNX0272	UNX0187	BNX0009	M-2H	1450.99	724.487	55421.7	166265	0.817316
38	699.5	281.3	4.4	PA(18:1/18:1)		60		10000		-80	-10	-50	-13	Lipids and lipids-like molecules	Phospholipid Metabolism	Phospholipid	HMDB07865	C39H73O8P	CNX0660	UNX0953	BNX0072	M-H	700.504	699.497	1.60528e+06	4.81585e+06	0.960635
39	841.8	79	4.4	SM(d18:1/26:1 OH)		60		5000		-120	-10	-100	-10	Lipids and lipids-like molecules	Sphingomyelin Metabolism	Sphingomyelin		C49H98N2O7P	CNX0863	UNX0551	BNX0074	M-H-CH3	857.711	841.68	4442.88	13328.6
40	647.4	255.2	4.4	PA(16:0/16:0)		80		5000		-80	-10	-50	-13	Lipids and lipids-like molecules	Phospholipid Metabolism	Phospholipid	HMDB00674	C35H69O8P	CNX0658	UNX0952	BNX0072	M-H	648.473	647.466	98304.5	294913	0.93672
41	759.8	79	4.4	SM(d18:1/20:0 OH)		80		5000		-120	-10	-100	-10	Lipids and lipids-like molecules	Sphingomyelin Metabolism	Sphingomyelin		C43H88N2O7P	CNX0852	UNX0536	BNX0074	M-H-CH3	775.633	759.602	71947.4	233842	0.949886
42	723.6	279.2	4.4	CL(18:2/18:2/18:2/18:2)		60		5000		-60	-10	-50	-13	Lipids and lipids-like molecules	Cardiolipin Metabolism	Cardiolipin	HMDB10692	C81H142O17P2	CNX0273	UNX0188	BNX0009	M-2H	1448.97	723.479	96241.8	288725	0.952493
43	710.47	279.2	4.4	CL(18:2/18:2/18:2/16:1)		60		5000		-60	-10	-50	-13	Lipids and lipids-like molecules	Cardiolipin Metabolism	Cardiolipin	HMDB10245	C79H140O17P2	CNX0271	UNX0186	BNX0009	M-2H	1422.96	710.471	56846.8	188725	0.909799
44	725.6	281.3	4.4	CL(18:2/18:2/18:1/18:1)		60		5000		-60	-10	-50	-13	Lipids and lipids-like molecules	Cardiolipin Metabolism	Cardiolipin	HMDB10243	C81H146O17P2	CNX0270	UNX0185	BNX0009	M-2H	1453	725.494	120411	361232	0.968303
45	755.8	79	4.4	SM(d18:1/20:2 OH)		60		5000		-120	-10	-100	-10	Lipids and lipids-like molecules	Sphingomyelin Metabolism	Sphingomyelin		C43H84N2O7P	CNX0855	UNX0540	BNX0074	M-H-CH3	771.602	755.571	59268	177804	0.952804
46	783.8	79	4.4	SM(d18:1/22:2 OH)		60		5000		-120	-10	-100	-10	Lipids and lipids-like molecules	Sphingomyelin Metabolism	Sphingomyelin		C45H87N2O7P	CNX0857	UNX0543	BNX0074	M-H-CH2	798.625	783.602	80730.2	242191
47	825.8	79	4.4	SM(d18:1/26:1)		60		5000		-120	-10	-100	-10	Lipids and lipids-like molecules	Sphingomyelin Metabolism	Sphingomyelin		C49H98N2O6P	CNX0833	UNX0550	BNX0074	M-H-CH3	841.716	825.685
48	735.6	279.2	4.4	CL(18:2/18:2/18:2/20:4)		60		5000		-60	-10	-50	-13	Lipids and lipids-like molecules	Cardiolipin Metabolism	Cardiolipin	HMDB58812	C83H142O17P2	CNX0274	UNX0189	BNX0009	M-2H	1472.97	735.479	21982.1	65946.2
49	769.02	279.2	4.4	CL(18:2/18:2/18:2/22:6)		60		5000		-60	-10	-50	-13	Lipids and lipids-like molecules	Cardiolipin Metabolism	Cardiolipin	HMDB58815	C88H148O17P2	CNX0275	UNX0190	BNX0009	M-2H	1539.02	768.502	64248.2	192745	0.97332
50	671.5	281.3	4.4	PA(16:1/18:1)		60		5000		-180	-10	-50	-13	Lipids and lipids-like molecules	Phospholipid Metabolism	Phospholipid	HMDB07860	C37H69O8P	CNX0653	UNX0393	BNX0072	M-H	672.473	671.466	47530.9	142593	0.986666
51	699.8	79	6.5	SM(d18:1/16:2 OH)		120		5000		-120	-10	-100	-10	Lipids and lipids-like molecules	Sphingomyelin Metabolism	Sphingomyelin		C39H75N2O7P	CNX0848	UNX0530	BNX0074	M-H-CH2	714.531	699.508	464008	1.39202e+06	0.968422
52	711.8	79	4.4	SM(d18:1/18:2)		60		5000		-120	-10	-100	-10	Lipids and lipids-like molecules	Sphingomyelin Metabolism	Sphingomyelin		C41H79N2O6P	CNX0838	UNX0533	BNX0074	M-H-CH2	726.568	711.545	38132.3	120397	0.947416
53	727.8	79	4.4	SM(d18:1/18:2 OH)		60		5000		-120	-10	-100	-10	Lipids and lipids-like molecules	Sphingomyelin Metabolism	Sphingomyelin		C41H80N2O7P	CNX0851	UNX0534	BNX0074	M-H-CH3	743.57	727.54	108562	325685	0.920531
54	701.8	79	4.4	SM(d18:1/16:1 OH)		60		5000		-120	-10	-100	-10	Lipids and lipids-like molecules	Sphingomyelin Metabolism	Sphingomyelin	HMDB13463	C39H77N2O7P	CNX0847	UNX0528	BNX0074	M-H-CH2	716.547	701.524	51462.3	154387	0.953055
55	815.8	79	4.4	SM(d18:1/24:0 OH)		60		5000		-120	-10	-100	-10	Lipids and lipids-like molecules	Sphingomyelin Metabolism	Sphingomyelin		C47H95N2O7P	CNX0859	UNX0545	BNX0074	M-H-CH2	830.688	815.665	5401.84	16205.5
56	843.8	79	4.4	SM(d18:1/26:0 OH)		60		5000		-120	-10	-100	-10	Lipids and lipids-like molecules	Sphingomyelin Metabolism	Sphingomyelin		C49H100N2O7P	CNX0862	UNX0549	BNX0074	M-H-CH3	859.727	843.696	3742.62	11227.9
57	813.8	79	4.4	SM(d18:1/25:0) or SM(d18:1/24:1 OH)		60		5000		-120	-10	-100	-10	Lipids and lipids-like molecules	Sphingomyelin Metabolism	Sphingomyelin		C48H98N2O6P	CNX0861	UNX0548	BNX0074	M-H-CH3	829.716	813.685	15670	47010
58	737.6	281.3	4.4	CL(18:2/18:1/18:1/20:4)		60		5000		-60	-10	-50	-13	Lipids and lipids-like molecules	Cardiolipin Metabolism	Cardiolipin	HMDB57992	C83H146O17P2	CNX0268	UNX0183	BNX0009	M-2H	1477	737.494	41916.3	125749
59	645.4	227.2	4.4	PA(16:0/16:1)		60		5000		-80	-10	-50	-13	Lipids and lipids-like molecules	Phospholipid Metabolism	Phospholipid		C35H67O8P	CNX0659	UNX0396	BNX0072	M-H	646.457	645.45	63513.5	190540	0.978313
60	713.8	79	4.4	SM(d18:1/18:1)		60		5000		-120	-10	-100	-10	Lipids and lipids-like molecules	Sphingomyelin Metabolism	Sphingomyelin	HMDB12101	C41H81N2O6P	CNX0837	UNX0522	BNX0074	M-H-CH2	728.583	713.56	137273	411820	0.894745
61	757.8	79	4.4	SM(d18:1/20:1 OH)		60		5000		-120	-10	-100	-10	Lipids and lipids-like molecules	Sphingomyelin Metabolism	Sphingomyelin		C43H86N2O7P	CNX0854	UNX0538	BNX0074	M-H-CH3	773.617	757.587	59888.8	179666	0.956564
62	687.8	79	4.4	SM(d18:1/16:0)		60		5000		-120	-10	-100	-10	Lipids and lipids-like molecules	Sphingomyelin Metabolism	Sphingomyelin	HMDB10169	C39H80N2O6P	CNX0835	UNX0521	BNX0074	M-H-CH3	703.575	687.545	225956	677867	0.972412
63	715.8	79	4.4	SM(d18:1/18:0)		60		5000		-120	-10	-100	-10	Lipids and lipids-like molecules	Sphingomyelin Metabolism	Sphingomyelin	HMDB01348	C41H84N2O6P	CNX0865	UNX0554	BNX0074	M-H-CH3	731.607	715.576	11234	33701.9	0.913686
64	729.8	79	4.4	SM(d18:1/18:1 OH)		60		5000		-120	-10	-100	-10	Lipids and lipids-like molecules	Sphingomyelin Metabolism	Sphingomyelin		C41H82N2O7P	CNX0850	UNX0532	BNX0074	M-H-CH3	745.586	729.555	56340.1	169020	0.879373
65	699.5	279.2	4.4	CL(18:2/18:2/16:1/16:1)		60		5000		-60	-10	-50	-13	Lipids and lipids-like molecules	Cardiolipin Metabolism	Cardiolipin	HMDB57668	C77H142O17P2	CNX0269	UNX0184	BNX0009	M-2H	1400.97	699.479	89466.1	268398
66	643.4	253.2	4.4	PA(16:1/16:1)		60		5000		-80	-10	-50	-13	Lipids and lipids-like molecules	Phospholipid Metabolism	Phospholipid		C35H65O8P	CNX0652	UNX0392	BNX0072	M-H	644.442	643.434	8969.54	26908.6	0.847456
67	673.5	253.2	4.4	PA(18:0/16:1)		60		5000		-80	-10	-50	-13	Lipids and lipids-like molecules	Phospholipid Metabolism	Phospholipid		C37H71O8P	CNX0654	UNX0950	BNX0072	M-H	674.489	673.481	9316.62	27949.9
68	685.8	79	6.5	SM(d18:1/16:1)		100		5000		-120	-10	-100	-10	Lipids and lipids-like molecules	Sphingomyelin Metabolism	Sphingomyelin	HMDB29216	C39H78N2O6P	CNX0831	UNX0527	BNX0074	M-H-CH3	701.56	685.529
69	795.8	79	4.4	SM (d18:1/24:2)		60		5000		-120	-10	-100	-10	Lipids and lipids-like molecules	Sphingomyelin Metabolism	Sphingomyelin		C47H91N2O6P	CNX0832	UNX0546	BNX0074	M-H-CH2	810.661	795.639	33004.5	99013.4	0.955445
70	703.8	79	4.4	SM(d18:1/16:0 OH)		60		5000		-120	-10	-100	-10	Lipids and lipids-like molecules	Sphingomyelin Metabolism	Sphingomyelin		C39H79N2O7P	CNX0846	UNX0526	BNX0074	M-H-CH2	718.562	703.54	53829	161487	0.887353
71	683.8	79	4.4	SM(d18:1/16:2)		60		5000		-120	-10	-100	-10	Lipids and lipids-like molecules	Sphingomyelin Metabolism	Sphingomyelin		C39H75N2O6P	CNX0836	UNX0529	BNX0074	M-H-CH2	698.536	683.513	7009.95	21029.9
72	839.8	79	4.4	SM(d18:1/26:2 OH)		60		5000		-120	-10	-100	-10	Lipids and lipids-like molecules	Sphingomyelin Metabolism	Sphingomyelin		C49H96N2O7P	CNX0864	UNX0553	BNX0074	M-H-CH3	855.696	839.665	4893.04	14679.1
73	827.8	79	4.4	SM(d18:1/26:0)		60		5000		-120	-10	-100	-10	Lipids and lipids-like molecules	Sphingomyelin Metabolism	Sphingomyelin	HMDB11698	C49H100N2O6P	CNX0844	UNX0525	BNX0074	M-H-CH3	843.732	827.701	5348.26	16044.8
74	811.8	79	4.4	SM(d18:1/24:2 OH)		80		5000		-120	-10	-100	-10	Lipids and lipids-like molecules	Sphingomyelin Metabolism	Sphingomyelin		C47H91N2O7P	CNX0860	UNX0547	BNX0074	M-H-CH2	826.656	811.633	8519.01	25557
75	731.8	79	4.4	SM(d18:1/18:0 OH)		60		5000		-120	-10	-100	-10	Lipids and lipids-like molecules	Sphingomyelin Metabolism	Sphingomyelin		C41H84N2O7P	CNX0849	UNX0531	BNX0074	M-H-CH3	747.602	731.571	71391.8	214175	0.967655
76	769.8	79	4.39	SM(d18:1/22:1)		80		2000		-120	-10	-100	-10	Lipids and lipids-like molecules	Sphingomyelin Metabolism	Sphingomyelin	HMDB12104	C45H89N2O6P	CNX0841	UNX0523	BNX0074	M-H-CH2	784.646	769.623	64391.8	214175	0.957315
77	823.8	79	4.39	SM(d18:1/26:2)		60		5000		-120	-10	-100	-10	Lipids and lipids-like molecules	Sphingomyelin Metabolism	Sphingomyelin		C49H95N2O6P	CNX0845	UNX0552	BNX0074	M-H-CH2	838.693	823.67
78	771.8	79	4.4	SM(d18:1/22:0)		60		5000		-120	-10	-100	-10	Lipids and lipids-like molecules	Sphingomyelin Metabolism	Sphingomyelin	HMDB12103	C45H91N2O6P	CNX0866	UNX0555	BNX0074	M-H-CH2	786.661	771.639	22649.4	67948.1
79	767.8	79	4.4	SM(d18:1/22:2)		60		5000		-120	-10	-100	-10	Lipids and lipids-like molecules	Sphingomyelin Metabolism	Sphingomyelin		C45H87N2O6P	CNX0842	UNX0542	BNX0074	M-H-CH2	782.63	767.607	20001.9	60005.8	0.895478
80	701.5	281.3	4.4	PA(18:0/18:1)		60		5000		-180	-10	-50	-13	Lipids and lipids-like molecules	Phospholipid Metabolism	Phospholipid		C39H75O8P	CNX0655	UNX0951	BNX0072	M-H	702.52	701.513	75603.6	226811	0.977354
81	787.8	79	4.4	SM(d18:1/22:0 OH)		60		5000		-120	-10	-100	-10	Lipids and lipids-like molecules	Sphingomyelin Metabolism	Sphingomyelin		C45H91N2O7P	CNX0856	UNX0541	BNX0074	M-H-CH2	802.656	787.633	31171.1	93513.2
82	797.8	79	6.5	SM(d18:1/24:1)		60		5000		-120	-10	-100	-10	Lipids and lipids-like molecules	Sphingomyelin Metabolism	Sphingomyelin	HMDB12107	C47H93N2O6P	CNX0867	UNX0556	BNX0074	M-H-CH2	812.677	797.654	62134.8	186404	0.970131
83	716.5	255.2	9.8	PE(34:1)		100		5000		-45	-10	-48	-11	Lipids and lipids-like molecules	Phospholipid Metabolism	Phospholipid	HMDB08927	C39H76NO8P	CNX0705	UNX0440	BNX0072	M-H	717.531	716.524
84	395.4	377.4	6.5	Hexacosanoic acid		120		5000		-80	-10	-41.7	-23	Lipids and lipids-like molecules	Very Long Chain Fatty Acid Oxidation	Very Long Chain Fatty Acid Oxidation	HMDB02356	C26H52O2	CNX0458	UNX0649	BNX0055	M-H	396.397	395.389
85	660.5	199.2	9.8	PE(30:1)		100		5000		-45	-10	-48	-11	Lipids and lipids-like molecules	Phospholipid Metabolism	Phospholipid	HMDB08857	C35H68NO8P	CNX0701	UNX0436	BNX0072	M-H	661.468	660.461
86	686.5	253.2	9.8	PE(32:2)		100		5000		-45	-10	-48	-11	Lipids and lipids-like molecules	Phospholipid Metabolism	Phospholipid	HMDB08957	C37H70NO8P	CNX0704	UNX0439	BNX0072	M-H	687.484	686.477	1271.52	3814.55	0.913568
87	714.5	281.3	9.8	PE(34:2)		100		5000		-45	-10	-50	-15	Lipids and lipids-like molecules	Phospholipid Metabolism	Phospholipid	HMDB08928	C39H74NO8P	CNX0706	UNX0441	BNX0072	M-H	715.515	714.508	1571.52	5814.55	0.986366
88	744.5	281.3	9.8	PE(36:1)		100		5000		-45	-10	-50	-15	Lipids and lipids-like molecules	Phospholipid Metabolism	Phospholipid	HMDB08993	C41H80NO8P	CNX0707	UNX0442	BNX0072	M-H	745.562	744.555	71156.3	178355	0.982314
89	742.5	281.3	9.8	PE(36:2)		100		5000		-45	-10	-48	-11	Lipids and lipids-like molecules	Phospholipid Metabolism	Phospholipid	HMDB08994	C41H78NO8P	CNX0708	UNX0443	BNX0072	M-H	743.547	742.539	62156.3	198355	0.988265
90	750.6	303	9.8	Plasmalogen(20:4/p18:0)		100		5000		-45	-10	-48	-11	Lipids and lipids-like molecules	Plasmalogen Metabolism	Plasmalogen	HMDB09412	C43H78NO7P	CNX2006	UNX1078	BNX0043	M-H	751.552	750.544
91	746.5	327	9.8	Plasmalogen(22:6/p16:0)		100		5000		-45	-10	-48	-11	Lipids and lipids-like molecules	Plasmalogen Metabolism	Plasmalogen	HMDB09708	C43H74NO7P	CNX2007	UNX1079	BNX0043	M-H	747.52	746.513
92	738.5	255.2	9.8	PE(36:4)		100		5000		-45	-10	-50	-15	Lipids and lipids-like molecules	Phospholipid Metabolism	Phospholipid	HMDB09189	C41H74NO8P	CNX2005	UNX1077	BNX0072	M-H	739.515	738.508
93	740.6	281.3	9.8	PE(36:3)		100		5000		-45	-10	-50	-15	Lipids and lipids-like molecules	Phospholipid Metabolism	Phospholipid	HMDB09060	C41H76NO8P	CNX0709	UNX0444	BNX0072	M-H	741.531	740.524	291546	874639	0.988671
94	785.8	79	4.4	SM(d18:1/23:0) or SM(d18:1/22:1 OH)		60		5000		-120	-10	-100	-10	Lipids and lipids-like molecules	Sphingomyelin Metabolism	Sphingomyelin	HMDB12105	C46H93N2O6P	CNX0858	UNX0544	BNX0074	M-H-CH2	800.677	785.654	56605.6	169817	0.922997
95	353	113	11.7	13,14-Dihydro-15-keto PGF2a		120		5000		-150	-10	-36	-12	Lipids and lipids-like molecules	Eicosanoid and Resolvin Metabolism	Eicosanoid and Resolvin	HMDB04685	C20H34O5	CNX0011	UNX0011	BNX0012	M-H	354.241	353.233	3293.08	9879.24
96	764.5	281.3	9.8	PE(20:4/18:1)		90		5000		-45	-10	-50	-15	Lipids and lipids-like molecules	Phospholipid Metabolism	Phospholipid	HMDB09389	C43H76NO8P	CNX2004	UNX1076	BNX0072	M-H	765.531	764.524
97	722.5	303	9.8	Plasmalogen(p16:0/20:4)		120		5000		-45	-10	-48	-11	Lipids and lipids-like molecules	Plasmalogen Metabolism	Plasmalogen	HMDB11352	C41H74NO7P	CNX0647	UNX0387	BNX0043	M-H	723.52	722.513	3693.08	12879.2	0.985065
98	327.4	283.4	9.8	Docosahexaenoic acid		120		5000		-115.8	-8.01	-19.8	-15.51	Lipids and lipids-like molecules	Fatty Acid Oxidation and Synthesis	Fatty Acid Oxidation and Synthesis	HMDB02183	C22H32O2	CNX0367	UNX0244	BNX0014	M-H	328.24	327.233	62916.8	145081	0.988961
99	774.6	327.23	9.8	Plasmalogen(p18:0/22:6)		120		5000		-50	-10	-48	-11	Lipids and lipids-like molecules	Plasmalogen Metabolism	Plasmalogen	HMDB11394	C45H78NO7P	CNX0649	UNX0389	BNX0043	M-H	775.552	774.544
100	302.2	258	9.8	Eicosapentaenoic acid		120		5000		-120	-9.76	-19.17	-14.09	Lipids and lipids-like molecules	Eicosanoid and Resolvin Metabolism	Eicosanoid and Resolvin	HMDB01999	C20H30O2	CNX0376	UNX0252	BNX0012	M	302.225	302.225	5786.2	16902.3	0.996848
101	746.6	140	9.8	PE (18:0/18:0)		120		5000		-50	-10	-60	-20	Lipids and lipids-like molecules	Phospholipid Metabolism	Phospholipid	HMDB08991	C41H82NO8P	CNX1005	UNX0970	BNX0072	M-H	747.578	746.571	1162.76	2861.1	0.982413
102	688.5	227.2	9.8	PE(32:1)		120		5000		-45	-10	-48	-11	Lipids and lipids-like molecules	Phospholipid Metabolism	Phospholipid	HMDB08859	C37H72NO8P	CNX0703	UNX0438	BNX0072	M-H	689.5	688.492	950.048	3143.17	0.969712
103	303.2	259.5	9.8	Arachidonic Acid		120		5000		-110	-10	-21.5	-12.5	Lipids and lipids-like molecules	Eicosanoid and Resolvin Metabolism	Eicosanoid and Resolvin	HMDB01043	C20H32O2	CNX0149	UNX0101	BNX0012	M-H	304.24	303.233	1140.05	3763.17	0.996442
104	719.5	253.2	9.8	PG(32:1)		100		5000		-160	-10	-48	-17	Lipids and lipids-like molecules	Phospholipid Metabolism	Phospholipid	HMDB10585	C38H73O10P	CNX0714	UNX0947	BNX0072	M-H	720.494	719.487	1232.79	3698.37
105	717.5	253.2	9.8	PG(32:2)		100		5000		-160	-10	-48	-17	Lipids and lipids-like molecules	Phospholipid Metabolism	Phospholipid	HMDB10586	C38H71O10P	CNX0715	UNX0447	BNX0072	M-H	718.478	717.471	1228	3683.99
107	747.6	255.2	9.8	PG(34:1)		100		5000		-160	-10	-48	-17	Lipids and lipids-like molecules	Phospholipid Metabolism	Phospholipid	HMDB10573	C40H77O10P	CNX0716	UNX1037	BNX0072	M-H	748.525	747.518	976.26	4623.21	0.947286
108	745.5	253.2	9.8	PG(34:2)		100		5000		-160	-10	-48	-17	Lipids and lipids-like molecules	Phospholipid Metabolism	Phospholipid	HMDB10645	C40H75O10P	CNX0717	UNX0955	BNX0072	M-H	746.51	745.503	1260.57	4341.5
109	353	309	13	PGF2alpha		120		5000		-130	-10	-26	-12	Lipids and lipids-like molecules	Eicosanoid and Resolvin Metabolism	Eicosanoid and Resolvin	HMDB01139	C20H34O5	CNX0725	UNX0457	BNX0012	M-H	354.241	353.233	21160.8	63482.3	0.81583
110	743.8	79	9.8	SM(d18:1/20:0)		120		5000		-120	-10	-100	-10	Lipids and lipids-like molecules	Sphingomyelin Metabolism	Sphingomyelin	HMDB12102	C43H87N2O6P	CNX0839	UNX0535	BNX0074	M-H-CH2	758.63	743.607	9314.25	31360.4	0.968455
111	741.8	79	9.8	SM(d18:1/20:1)		100		5000		-120	-10	-100	-10	Lipids and lipids-like molecules	Sphingomyelin Metabolism	Sphingomyelin		C43H85N2O6P	CNX0853	UNX0537	BNX0074	M-H-CH2	756.615	741.592	15714.2	43360.4	0.972604
112	739.8	79	9.8	SM(d18:1/20:2)		100		5000		-120	-10	-100	-10	Lipids and lipids-like molecules	Sphingomyelin Metabolism	Sphingomyelin		C43H83N2O6P	CNX0840	UNX0539	BNX0074	M-H-CH2	754.599	739.576	12177	42338.7	0.971137
113	281.2	71	9.9	Oleic acid		90		5000		-128	-10	-68	-28	Lipids and lipids-like molecules	Fatty Acid Oxidation and Synthesis	Fatty Acid Oxidation and Synthesis	HMDB02066	C18H34O2	CNX0630	UNX0377	BNX0014	M-H	282.256	281.249
114	279.4	59	10	Linoleic acid		120		5000		-120	-10	-40	-18.92	Lipids and lipids-like molecules	Fatty Acid Oxidation and Synthesis	Fatty Acid Oxidation and Synthesis	HMDB00673	C18H32O2	CNX0530	UNX0334	BNX0014	M-H	280.24	279.233	1676.88	4876.88	0.948924
115	319	179	9.8	12-HETE		180		5000		-100	-10	-20	-12	Lipids and lipids-like molecules	Eicosanoid and Resolvin Metabolism	Eicosanoid and Resolvin	HMDB06111	C20H32O3	CNX0010	UNX0010	BNX0012	M-H	320.235	319.228			0.998761
116	319	151	9.8	9-HETE		180		5000		-130	-10	-20	-12	Lipids and lipids-like molecules	Eicosanoid and Resolvin Metabolism	Eicosanoid and Resolvin	HMDB10222	C20H32O3	CNX0105	UNX0079	BNX0012	M-H	320.235	319.228	3896	11688	0.99166
117	319	167	9.8	11,12-Epoxyeicosatrienoic acid		180		5000		-130	-10	-18	-12	Lipids and lipids-like molecules	Eicosanoid and Resolvin Metabolism	Eicosanoid and Resolvin	HMDB04673	C20H32O3	CNX0008	UNX0009	BNX0012	M-H	320.235	319.228	58431.9	175296	0.999776
118	319	123	9.8	8,9-Epoxyeicosatrienoic acid		180		5000		-130	-10	-20	-12	Lipids and lipids-like molecules	Eicosanoid and Resolvin Metabolism	Eicosanoid and Resolvin	HMDB02232	C20H32O3	CNX0103	UNX0078	BNX0012	M-H	320.235	319.228	7379.84	22139.5	0.999805
119	319	155	9.8	8-HETE		180		5000		-135	-10	-19.89	-11	Lipids and lipids-like molecules	Eicosanoid and Resolvin Metabolism	Eicosanoid and Resolvin	HMDB04679	C20H32O3	CNX0098	UNX0074	BNX0012	M-H	320.235	319.228	9279.84	35139.5	0.999157
120	319.2	167	9.8	11-HETE		180		5000		-130	-10	-22	-12	Lipids and lipids-like molecules	Eicosanoid and Resolvin Metabolism	Eicosanoid and Resolvin	HMDB03876	C20H32O3	CNX0009	UNX0007	BNX0012	M-H	320.235	319.228	25205.9	75617.6	0.999254
121	319.46	219	9.8	15-HETE		180		5000		-110	-10	-18	-12	Lipids and lipids-like molecules	Eicosanoid and Resolvin Metabolism	Eicosanoid and Resolvin	HMDB00908	C20H32O3	CNX0015	UNX0014	BNX0012	M-H	320.235	319.228	9462.5	26987.5	0.999188
122	319	301	9.8	20-Hydroxyeicosatetraenoic acid		180		5000		-100	-10	-22	-12	Lipids and lipids-like molecules	Eicosanoid and Resolvin Metabolism	Eicosanoid and Resolvin	HMDB05998	C20H32O3	CNX0042	UNX0032	BNX0012	M-H	320.235	319.228	9662.5	29387.5	0.999268
123	319	115	9.8	5-HETE		180		5000		-100	-10	-19	-12	Lipids and lipids-like molecules	Eicosanoid and Resolvin Metabolism	Eicosanoid and Resolvin	HMDB11134	C20H32O3	CNX0079	UNX0057	BNX0012	M-H	320.235	319.228	11662.5	32587.5	0.999313
124	295.3	195.1	10	13S-hydroxyoctadecadienoic acid		120		5000		-100.3	-10	-26.9	-28.4	Lipids and lipids-like molecules	Eicosanoid and Resolvin Metabolism	Eicosanoid and Resolvin	HMDB04667	C18H32O3	CNX0012	UNX0670	BNX0012	M-H	296.235	295.228
125	337	167	10	11,12-DiHETrE		150		5000		-100	-10	-25	-12	Lipids and lipids-like molecules	Eicosanoid and Resolvin Metabolism	Eicosanoid and Resolvin	HMDB02314	C20H34O4	CNX0007	UNX0008	BNX0012	M-H	338.246	337.238	7687.96	23063.9	0.988048
126	337	207	10	14,15-DHET		150		5000		-140	-10	-25	-12	Lipids and lipids-like molecules	Eicosanoid and Resolvin Metabolism	Eicosanoid and Resolvin	HMDB02265	C20H34O4	CNX0013	UNX0012	BNX0012	M-H	338.246	337.238	5258.14	15774.4	0.993969
127	319	219	9.8	14,15-Epoxy-5,8,11-eicosatrienoic acid		150		5000		-140	-10	-16	-12	Lipids and lipids-like molecules	Eicosanoid and Resolvin Metabolism	Eicosanoid and Resolvin	HMDB04264	C20H32O3	CNX0014	UNX0013	BNX0012	M-H	320.235	319.228
128	337	145	10	5,6-DHET		180		5000		-140	-10	-24	-12	Lipids and lipids-like molecules	Eicosanoid and Resolvin Metabolism	Eicosanoid and Resolvin	HMDB02343	C20H34O4	CNX0089	UNX0066	BNX0012	M-H	338.246	337.238	3129.98	9389.95	0.991705
129	337	127	11	8,9-DiHETrE		150		5000		-140	-10	-28	-12	Lipids and lipids-like molecules	Eicosanoid and Resolvin Metabolism	Eicosanoid and Resolvin	HMDB02311	C20H34O4	CNX0102	UNX0077	BNX0012	M-H	338.246	337.238	4044.64	12133.9	0.958199
130	911.6	283.3	10.4	PI(40:5)		200		5000		-50	-10	-65	-15	Lipids and lipids-like molecules	Phospholipid Metabolism	Phospholipid	HMDB09820	C49H85O13P	CNX0758	UNX0488	BNX0072	M-H	912.573	911.566	51392	154176	0.951168
131	885.6	283.3	10.4	PI(38:4)		200		5000		-50	-10	-65	-15	Lipids and lipids-like molecules	Phospholipid Metabolism	Phospholipid	HMDB09793	C47H83O13P	CNX0756	UNX0486	BNX0072	M-H	886.557	885.55	15700.6	47101.7	0.966679
132	883.6	281.3	10.4	PI(38:5)		200		5000		-50	-10	-65	-15	Lipids and lipids-like molecules	Phospholipid Metabolism	Phospholipid	HMDB09796	C47H81O13P	CNX0757	UNX0487	BNX0072	M-H	884.541	883.534	16500.6	49401.7	0.971326
133	887.6	283.3	10.4	PI(38:3)		200		5000		-50	-10	-65	-15	Lipids and lipids-like molecules	Phospholipid Metabolism	Phospholipid	HMDB09813	C47H85O13P	CNX0755	UNX0485	BNX0072	M-H	888.573	887.566	15878.4	52398.6	0.969254
134	779.6	225.2	10.4	PI(30:1)		200		5000		-40	-10	-62	-10	Lipids and lipids-like molecules	Phospholipid Metabolism	Phospholipid		C39H73O13P	CNX0744	UNX0473	BNX0072	M-H	780.479	779.472	3561.74	10685.2	0.969254
135	857.5	255.2	10.4	PI(36:4)		200		5000		-50	-10	-65	-15	Lipids and lipids-like molecules	Phospholipid Metabolism	Phospholipid	HMDB09899	C45H79O13P	CNX0754	UNX0484	BNX0072	M-H	858.526	857.519	5913.31	19513.9	0.955465
136	809.6	255.2	10.4	PI(16:0/16:0)		240		5000		-50	-10	-62	-10	Lipids and lipids-like molecules	Phospholipid Metabolism	Phospholipid	HMDB09778	C41H79O13P	CNX0738	UNX0475	BNX0072	M-H	810.526	809.519	4118.77	13591.9	0.938966
137	865.7	283.3	10.4	PI(36:0)		240		5000		-40	-10	-62	-10	Lipids and lipids-like molecules	Phospholipid Metabolism	Phospholipid	HMDB09808	C45H87O13P	CNX0751	UNX0481	BNX0072	M-H	866.588	865.581	9544.11	31495.6	0.969661
138	805.6	253.2	10.4	PI(32:2)		240		5000		-50	-10	-62	-10	Lipids and lipids-like molecules	Phospholipid Metabolism	Phospholipid	HMDB09798	C41H75O13P	CNX0747	UNX0477	BNX0072	M-H	806.495	805.487
139	863.7	281.3	10.4	PI(36:1)		240		5000		-50	-10	-62	-10	Lipids and lipids-like molecules	Phospholipid Metabolism	Phospholipid		C45H85O13P	CNX0752	UNX0482	BNX0072	M-H	864.573	863.566	3769.53	12439.5	0.96984
140	861.7	281.3	10.4	PI(36:2)		240		5000		-50	-10	-62	-10	Lipids and lipids-like molecules	Phospholipid Metabolism	Phospholipid	HMDB09809	C45H83O13P	CNX0753	UNX0483	BNX0072	M-H	862.557	861.55	10385	34270.6	0.960975
141	837.7	255.2	10.4	PI(34:0)		240		5000		-50	-10	-62	-10	Lipids and lipids-like molecules	Phospholipid Metabolism	Phospholipid	HMDB09781	C43H83O13P	CNX0748	UNX0478	BNX0072	M-H	838.557	837.55	2855.88	9424.42	0.965772
142	835.6	281.3	10.4	PI(34:1)		240		5000		-50	-10	-62	-10	Lipids and lipids-like molecules	Phospholipid Metabolism	Phospholipid	HMDB09822	C43H81O13P	CNX0749	UNX0479	BNX0072	M-H	836.541	835.534	4827.9	15932.1	0.963296
143	833.6	253.2	10.4	PI(34:2)		240		5000		-50	-10	-62	-10	Lipids and lipids-like molecules	Phospholipid Metabolism	Phospholipid	HMDB09801	C43H79O13P	CNX0750	UNX0480	BNX0072	M-H	834.526	833.519	9867.69	32563.4	0.955947
144	335	195	12.6	LTB4		120		5000		-130	-10	-22	-12	Lipids and lipids-like molecules	Eicosanoid and Resolvin Metabolism	Eicosanoid and Resolvin	HMDB01085	C20H32O4	CNX0537	UNX0335	BNX0012	M-H	336.23	335.223	8456.68	27907	0.999667
145	810.6	303.2	12.6	PS(18:0/20:4)		120		5000		-115	-10	-60	-5	Lipids and lipids-like molecules	Phospholipid Metabolism	Phospholipid	HMDB12383	C44H78NO10P	CNX0791	UNX0502	BNX0072	M-H	811.536	810.529	39581.4	130619	0.945229
146	790.6	283.3	12.6	PS(36:0)		120		5000		-90	-10	-60	-33	Lipids and lipids-like molecules	Phospholipid Metabolism	Phospholipid	HMDB12378	C42H82NO10P	CNX0787	UNX0499	BNX0072	M-H	791.568	790.56
147	786.6	283.3	12.6	PS(36:2)		120		5000		-115	-10	-60	-5	Lipids and lipids-like molecules	Phospholipid Metabolism	Phospholipid	HMDB12390	C42H78NO10P	CNX0788	UNX0501	BNX0072	M-H	787.536	786.529	13068.9	43127.4	0.951126
148	788.6	283.3	12.6	PS(18:0/18:1)		120		5000		-115	-10	-60	-5	Lipids and lipids-like molecules	Phospholipid Metabolism	Phospholipid	HMDB10163	C42H80NO10P	CNX0790	UNX0500	BNX0072	M-H	789.552	788.545	439192	1.44934e+06	0.959022
149	734.5	255.2	12.6	PS(32:0)		120		5000		-115	-10	-60	-5	Lipids and lipids-like molecules	Phospholipid Metabolism	Phospholipid	HMDB00614	C38H74NO10P	CNX0789	UNX0494	BNX0072	M-H	735.505	734.498	2441.28	8056.24	0.960735
150	351	271	13.1	Prostaglandin D2		120		5000		-100	-10	-23	-12	Lipids and lipids-like molecules	Eicosanoid and Resolvin Metabolism	Eicosanoid and Resolvin	HMDB01403	C20H32O5	CNX0776	UNX0455	BNX0012	M-H	352.225	351.218	69121	228099	0.999745
151	730.5	253.2	12.6	PS(32:2)		60		5000		-90	-10	-60	-33	Lipids and lipids-like molecules	Phospholipid Metabolism	Phospholipid	HMDB12346	C38H70NO10P	CNX0784	UNX0496	BNX0072	M-H	731.474	730.466
152	375.1	233.1	12.5	Resolvin D1		120		5000		-55	-10	-20.93	-10.96	Lipids and lipids-like molecules	Eicosanoid and Resolvin Metabolism	Eicosanoid and Resolvin	HMDB03733	C22H32O5	CNX0809	UNX0669	BNX0012	M-H	376.225	375.218	3634.42	11993.6
154	351	115	13.1	LXA4		90		5000		-100	-10	-19	-12	Lipids and lipids-like molecules	Eicosanoid and Resolvin Metabolism	Eicosanoid and Resolvin	HMDB04385	C20H32O5	CNX0541	UNX0339	BNX0012	M-H	352.225	351.218	8285.28	27341.4	0.999508
155	369.3	169.3	13.5	Thromboxane B2		120		5000		-106	-10	-22.22	-13.97	Lipids and lipids-like molecules	Eicosanoid and Resolvin Metabolism	Eicosanoid and Resolvin	HMDB03252	C20H34O6	CNX0918	UNX0583	BNX0012	M-H	370.236	369.228
156	329	311	17.7	Tetranor-PGFM		90		10000		-55	-10	-18	-12	Lipids and lipids-like molecules	Eicosanoid and Resolvin Metabolism	Eicosanoid and Resolvin		C16H26O7	CNX0900	UNX0568	BNX0012	M-H	330.168	329.161	22336.1	73709.2	0.946616
157	327	309	17.5	Tetranor-PGEM		90		5000		-50	-10	-16	-12	Lipids and lipids-like molecules	Eicosanoid and Resolvin Metabolism	Eicosanoid and Resolvin		C16H24O7	CNX0899	UNX0567	BNX0012	M-H	328.152	327.145	10394.5	34301.8	0.950133
158	333	189	10.1	Prostaglandin J2		60		5000		-100	-10	-24	-12	Lipids and lipids-like molecules	Eicosanoid and Resolvin Metabolism	Eicosanoid and Resolvin	HMDB02710	C20H30O4	CNX0778	UNX0458	BNX0012	M-H	334.214	333.207	59376.1	195941
159	367.2	305	11.5	11-Dehydro-thromboxane B2		120		5000		-100	-10	-22	-12	Lipids and lipids-like molecules	Eicosanoid and Resolvin Metabolism	Eicosanoid and Resolvin	HMDB04242	C20H32O6	CNX0006	UNX0006	BNX0012	M-H	368.22	367.213	52281.4	172529
160	766	79.1	20	CoA		90		5000		-180	-10	-134.1	-10.2	Lipids and lipids-like molecules	Krebs Cycle	Krebs Cycle	HMDB01423	C21H36N7O16P3S	CNX0289	UNX0948	BNX0025	M-H	767.115	766.108
161	155	83.7	20	4-Hydroxynonenal		90		5000		-80	-8.07	-19.73	-13	Lipids and lipids-like molecules	Nitric Oxide, Superoxide, Peroxide Metabolism	Nitric Oxide, Superoxide, Peroxide	HMDB04362	C9H16O2	CNX0072	UNX0668	BNX0028	M-H	156.115	155.108
162	201.1	139	18.5	Sebacic acid		150		5000		-80	-10	-23.39	-18	Lipids and lipids-like molecules	Fatty Acid Oxidation and Synthesis	Fatty Acid Oxidation and Synthesis	HMDB00792	C10H18O4	CNX1103	ZNX0386	BNX0014	M-H	202.121	201.113
163	487	428	17.3	CDP-choline		90		5000		-93	-10	-21	-10	Nucleotides and derivatives	Phospholipid Metabolism	Phospholipid	HMDB01413	C14H26N4O11P2	CNX1090	ZNX0373	BNX0072	M-H	488.107	487.1
164	241.089	42.1	10.9	Thymidine		100		5000		-110	-10	-48	-5	Nucleotides and derivatives	Pyrimidine Metabolism	Pyrimidine	HMDB00273	C10H14N2O5	CNX0919	UNX0577	BNX0046	M-H	242.09	241.083	2775.45	9158.99
165	445	273	17.68	Cytidine diphosphate ethanolamine		150		5000		-93	-10	-29	-10	Nucleotides and derivatives	Phospholipid Metabolism	Phospholipid	HMDB01564	C11H20N4O11P2	CNX0202	UNX0131	BNX0072	M-H	446.06	445.053	2975.45	11159	0.999236
166	462.1	79	19.7	Adenylsuccinic acid		120		5000		-60	-10	-46	-10	Nucleotides and derivatives	Purine Metabolism	Purine	HMDB00536	C14H18N5O11P	CNX0119	UNX0088	BNX0045	M-H	463.074	462.067	3815.15	12590	0.995178
167	111	42	12	Uracil		80		5000		-93	-10	-22	-10	Nucleotides and derivatives	Pyrimidine Metabolism	Pyrimidine	HMDB00300	C4H4N2O2	CNX0937	UNX0958	BNX0046	M-H	112.027	111.02	9423.36	31097.1	0.9959
168	242.91	42.1	14.3	Uridine		120		10000		-110	-10	-52	-7	Nucleotides and derivatives	Pyrimidine Metabolism	Pyrimidine	HMDB00296	C9H12N2O6	CNX0942	UNX0592	BNX0046	M-H	244.07	243.062	6352.77	20964.1	0.999593
169	257	125	14.7	AICAR		120		5000		-61	-8.85	-22.3	-10.07	Nucleotides and derivatives	Purine Metabolism	Purine	HMDB03192	C9H14N4O5	CNX0125	UNX0939	BNX0045	M-H	258.096	257.089
170	157	113	16.8	4,5-Dihydroorotic acid		90		50000		-90	-10	-12	-10	Nucleotides and derivatives	Pyrimidine Metabolism	Pyrimidine	HMDB00528	C5H6N2O4	CNX0077	UNX0055	BNX0046	M-H	158.033	157.025	17013.3	56144	0.99942
171	213	79	23.4	Deoxyribose phosphate		100		5000		-90	-10	-33	-4	Nucleotides and derivatives	Purine Metabolism	Purine	HMDB01031	C5H11O7P	CNX0329	UNX0226	BNX0045	M-H	214.024	213.017
172	328	134	17	Cyclic adenosine monophosphate		90		5000		-50	-7.2	-32.8	-9	Nucleotides and derivatives	Purine Metabolism	Purine	HMDB00058	C10H12N5O6P	CNX0301	UNX0202	BNX0045	M-H	329.053	328.045
173	157	113.8	16.9	Allantoin		120		5000		-61.9	-10	-18.62	-11	Nucleotides and derivatives	Purine Metabolism	Purine	HMDB00462	C4H6N4O3	CNX0133	UNX0095	BNX0045	M-H	158.044	157.037	3042.39	10039.9	0.961427
174	266.1	150.1	17	Deoxyguanosine		100		5000		-86	-10	-28.1	-8	Nucleotides and derivatives	Purine Metabolism	Purine	HMDB00085	C10H13N5O4	CNX0327	UNX0225	BNX0045	M-H	267.097	266.089
175	367	323	19.8	Orotidine monophosphate		90		5000		-90	-10	-16	-10	Nucleotides and derivatives	Pyrimidine Metabolism	Pyrimidine	HMDB00218	C10H13N2O11P	CNX0634	UNX0380	BNX0046	M-H	368.026	367.018
176	175.11	132	17	Ureidosuccinic acid		80		5000		-90	-10	-12	-10	Nucleotides and derivatives	Pyrimidine Metabolism	Pyrimidine	HMDB00828	C5H8N2O5	CNX0940	UNX0125	BNX0046	M-H	176.043	175.036	2448.83	7891.67	0.99748
177	135	92	17.4	Hypoxanthine		90		5000		-93	-10	-18	-10	Nucleotides and derivatives	Purine Metabolism	Purine	HMDB00157	C5H4N4O	CNX0477	UNX0961	BNX0045	M-H	136.039	135.031	3365.29	11105.5	0.998718
178	175	132	17.3	Allantoic acid		90		5000		-90	-10	-12	-10	Nucleotides and derivatives	Purine Metabolism	Purine	HMDB01209	C4H8N4O4	CNX0132	UNX0094	BNX0045	M-H	176.055	175.047	1903.08	6280.17	0.996646
179	150.1	65.9	17.5	Guanine		90		5000		-90	-11	-40.4	-8	Nucleotides and derivatives	Purine Metabolism	Purine	HMDB00132	C5H5N5O	CNX0450	UNX0295	BNX0045	M-H	151.049	150.042	3062.59	10106.6
180	267	135	17.3	Inosine_neg		80		5000		-93	-10	-27	-10	Nucleotides and derivatives	Purine Metabolism	Purine	HMDB00195	C10H12N4O5	CNX0490	UNX0949	BNX0045	M-H	268.081	267.073	18419.4	60784.2	0.992272
181	281.94	150.2	17.4	Guanosine		90		5000		-95	-10	-28.16	-10.14	Nucleotides and derivatives	Purine Metabolism	Purine	HMDB00133	C10H13N5O5	CNX0454	UNX0945	BNX0045	M-H	283.092	282.084	2455.92	8104.54	0.984993
182	155	111	17.6	Orotic acid		60		5000		-70	-10	-16	-9	Nucleotides and derivatives	Pyrimidine Metabolism	Pyrimidine	HMDB00226	C5H4N2O4	CNX0633	UNX0379	BNX0046	M-H	156.017	155.01	19455.7	64203.9	0.982336
183	140	79	19	Carbamoylphosphate		90		5000		-90	-10	-22	-10	Nucleotides and derivatives	Pyrimidine Metabolism	Pyrimidine	HMDB01096	CH4NO5P	CNX0197	UNX0126	BNX0046	M-H	140.983	139.975
184	282.7	151	17.6	Xanthosine		90		5000		-55	-10	-33.89	-18.44	Nucleotides and derivatives	Purine Metabolism	Purine	HMDB00299	C10H12N4O6	CNX1006	UNX0984	BNX0045	M-H	284.076	283.068	2135.02	10318.8	0.996778
185	151.11	108	17.8	Xanthine		90		5000		-93	-10	-23	-10	Nucleotides and derivatives	Purine Metabolism	Purine	HMDB00292	C5H4N4O2	CNX0952	UNX0959	BNX0045	M-H	152.033	151.026	24701.4	81514.5	0.99749
186	297.9	208	18.2	8-hydroxyguanosine		60		5000		-80.58	-10	-26.74	-9.94	Nucleotides and derivatives	Nitric Oxide, Superoxide, Peroxide Metabolism	Nitric Oxide, Superoxide, Peroxide	HMDB02044	C10H13N5O6	CNX0100	UNX0938	BNX0028	M-H	299.087	298.079
187	563.329	321	19.36	dTDP-D-glucose		60		5000		-20	-10	-33.6	-23.1	Nucleotides and derivatives	Microbiome Metabolism	Microbiome	HMDB01328	C16H26N2O16P2	CNX0374	UNX0248	BNX0027	M-H	564.076	563.068
188	606	385	19.5	Uridine diphosphate-n-acetyl-D-glucosamine		120		5000		-90	-10	-26	-10	Nucleotides and derivatives	Pyrimidine Metabolism	Pyrimidine	HMDB00290	C17H27N3O17P2	CNX0935	UNX0588	BNX0046	M-H	607.082	606.074
189	565	323	19.2	Uridine diphosphate glucose		90		5000		-90	-10	-23	-10	Nucleotides and derivatives	Pyrimidine Metabolism	Pyrimidine	HMDB00286	C15H24N2O17P2	CNX0945	UNX0586	BNX0046	M-H	566.055	565.048
190	307	195	20	Deoxyuridine monophosphate		90		5000		-52.5	-10	-18	-12.9	Nucleotides and derivatives	Pyrimidine Metabolism	Pyrimidine	HMDB01409	C9H13N2O8P	CNX0375	UNX0250	BNX0046	M-H	308.041	307.034
191	323.1	79	19.5	Uridine 5-monophosphate		90		5000		-95	-8	-89	-23	Nucleotides and derivatives	Pyrimidine Metabolism	Pyrimidine	HMDB00288	C9H13N2O9P	CNX0944	UNX0935	BNX0046	M-H	324.036	323.029
192	331	79	20	Deoxyinosine monophosphate		90		5000		-93	-10	-65	-9	Nucleotides and derivatives	Purine Metabolism	Purine	HMDB06555	C10H13N4O7PÃ‚Â	CNX0360	UNX0241	BNX0045	M-H	332.052	331.045	3054.53	10181.8
193	386	79	20	Deoxycytidine diphosphate		120		5000		-110	-10	-78.9	-9.2	Nucleotides and derivatives	Pyrimidine Metabolism	Pyrimidine	HMDB01245	C9H15N3O10P2	CNX0315	UNX0219	BNX0046	M-H	387.023	386.016
194	167.11	124	19.7	Uric acid		100		50000		-95	-10	-20	-10	Nucleotides and derivatives	Purine Metabolism	Purine	HMDB00289	C5H4N4O3	CNX0941	UNX0591	BNX0045	M-H	168.028	167.021	5509.63	18181.8	0.994844
195	403	79	20.1	Uridine 5-diphosphate		90		5000		-100	-10	-82	-23	Nucleotides and derivatives	Pyrimidine Metabolism	Pyrimidine	HMDB00295	C9H14N2O12P2	CNX0943	UNX0585	BNX0046	M-H	404.002	402.995
196	402	79	20	Cytidine diphosphate		100		5000		-100	-10	-100	-23	Nucleotides and derivatives	Pyrimidine Metabolism	Pyrimidine	HMDB01546	C9H15N3O11P2	CNX0201	UNX0129	BNX0046	M-H	403.018	402.011
197	579	403	20	Uridine diphosphate glucuronic acid		90		5000		-90	-10	-24	-10	Nucleotides and derivatives	Pyrimidine Metabolism	Pyrimidine	HMDB00935	C15H22N2O18P2	CNX0946	UNX0587	BNX0046	M-H	580.034	579.027
198	401	79	20	Deoxythymidine diphosphate		90		5000		-93	-10	-100	-15.3	Nucleotides and derivatives	Pyrimidine Metabolism	Pyrimidine	HMDB01274	C10H16N2O11P2	CNX2003	UNX1061	BNX0046	M-H	402.023	401.016
199	490.9	159	24.59	2-Deoxyinosine triphosphate		120		5000		-70	-10	-40	-13	Nucleotides and derivatives	Purine Metabolism	Purine	HMDB03537	C10H15N4O13P3	CNX0023	UNX0242	BNX0045	M-H	491.985	490.978
200	410	79	20	Deoxyadenosine diphosphate		90		5000		-69.09	-9.43	-131.55	-13.52	Nucleotides and derivatives	Purine Metabolism	Purine	HMDB01508	C10H15N5O9P2	CNX0313	UNX0216	BNX0045	M-H	411.035	410.027
201	426	79	20	Deoxyguanosine diphosphate		120		5000		-110	-10	-75.9	-13.4	Nucleotides and derivatives	Purine Metabolism	Purine	HMDB00960	C10H15N5O10P2	CNX0340	UNX0229	BNX0045	M-H	427.029	426.022	6954.88	22951.1
202	442	79	20.7	Guanosine diphosphate		120		5000		-110	-10	-75.9	-13.4	Nucleotides and derivatives	Purine Metabolism	Purine	HMDB01201	C10H15N5O11P2	CNX0451	UNX0270	BNX0045	M-H	443.024	442.017
203	427	79	20	Inosine diphosphate		120		5000		-93	-10	-106	-9.1	Nucleotides and derivatives	Purine Metabolism	Purine	HMDB03335	C10H14N4O11P2	CNX0479	UNX0310	BNX0045	M-H	428.013	427.006
204	426.2	79	19.6	Adenosine diphosphate		120		5000		-100	-10	-80	-16	Nucleotides and derivatives	Purine Metabolism	Purine	HMDB01341	C10H15N5O10P2	CNX0122	UNX0089	BNX0045	M-H	427.029	426.022	4406.07	14540
205	482	79	21	Cytidine triphosphate		120		5000		-182	-10	-108	-17.4	Nucleotides and derivatives	Pyrimidine Metabolism	Pyrimidine	HMDB00082	C9H16N3O14P3	CNX0309	UNX0201	BNX0046	M-H	482.985	481.977
206	465.8	159.055	20.08	Deoxycytidine triphosphate		120		5000		-70	-10	-40	-13	Nucleotides and derivatives	Pyrimidine Metabolism	Pyrimidine	HMDB00998	C9H16N3O13P3	CNX0317	UNX0221	BNX0046	M-H	466.99	465.982
207	467	159	22	Deoxyuridine triphosphate		150		5000		-93	-10	-27	-9.9	Nucleotides and derivatives	Pyrimidine Metabolism	Pyrimidine	HMDB01191	C9H15N2O14P3	CNX0330	UNX0251	BNX0046	M-H	467.974	466.966
208	481.17	159	20.58	Thymidine 5-triphosphate		120		5000		-70	-10	-40	-13	Nucleotides and derivatives	Pyrimidine Metabolism	Pyrimidine	HMDB01342	C10H17N2O14P3	CNX0920	UNX0249	BNX0046	M-H	481.989	480.982
209	490	159	22.1	Deoxyadenosine triphosphate		120		5000		-70	-10	-40	-13	Nucleotides and derivatives	Purine Metabolism	Purine	HMDB01532	C10H16N5O12P3	CNX0325	UNX0966	BNX0045	M-H	491.001	489.994
210	507	79	22.5	Inosine triphosphate		240		5000		-70	-10	-106	-9.1	Nucleotides and derivatives	Purine Metabolism	Purine	HMDB00189	C10H15N4O14P3	CNX0489	UNX0320	BNX0045	M-H	507.98	506.972
211	506.12	159	24.9	Deoxyguanosine triphosphate		240		5000		-70	-10	-40	-13	Nucleotides and derivatives	Purine Metabolism	Purine	HMDB01440	C10H16N5O13P3	CNX0341	UNX0231	BNX0045	M-H	506.996	505.988
212	522	79	23.8	Guanosine triphosphate		150		3000		-170	-10	-110	-12	Nucleotides and derivatives	Purine Metabolism	Purine	HMDB01273	C10H16N5O14P3	CNX0453	UNX0294	BNX0045	M-H	522.991	521.983
213	426	346	19.8	Adenosine phosphosulfate		100		5000		-90	-10	-20	-10	Nucleotides and derivatives	Microbiome Metabolism	Microbiome	HMDB01003	C10H14N5O10PS	CNX0078	UNX0067	BNX0027	M-H	427.02	426.013
214	243.06	42.1	17.5	Pseudouridine		80		5000		-110	-10	-52	-7	Nucleotides and derivatives	Pyrimidine Metabolism	Pyrimidine	HMDB00767	C9H12N2O6	CNX2027	UNX1104	BNX0046	M-H	244.07	243.062
215	145.1	83.1	18.7	Adipic acid		120		5000		-50	-9.74	-17.47	-10.82	Organic acid and derivatives	Fatty Acid Oxidation and Synthesis	Fatty Acid Oxidation and Synthesis	HMDB00448	C6H10O4	CNX0120	UNX0671	BNX0014	M-H	146.058	145.051	10847.7	48005.9	0.988991
216	173	111	18.4	Suberic Acid		90		5000		-63	-10	-19.19	-13	Organic acid and derivatives	Fatty Acid Oxidation and Synthesis	Fatty Acid Oxidation and Synthesis	HMDB00893	C8H14O4	CNX2031	UNX1108	BNX0014	M-H	174.089	173.082
217	75	45.2	17.4	Glycolic acid		80		5000		-70	-10	-14	-10	Organic acid and derivatives	Peroxisomal Metabolism	Peroxisomal Metabolism	HMDB00115	C2H4O3	CNX0447	UNX0291	BNX0031	M-H	76.016	75.0088	38848	128198
218	153	109	10.3	2-Pyrocatechuic acid		150		5000		-90	-10	-17	-10	Organic acid and derivatives	Microbiome Metabolism	Microbiome	HMDB00397	C7H6O4	CNX0034	UNX0029	BNX0027	M-H	154.027	153.019	742.403	2449.93	0.999062
219	73	45	17.2	Glyoxylic acid		90		5000		-93	-10	-22	-10	Organic acid and derivatives	Peroxisomal Metabolism	Peroxisomal Metabolism	HMDB00119	C2H2O3	CNX0449	UNX0292	BNX0031	M-H	74.0004	72.9931	6602.21	21787.3	0.967052
220	101	57	17.1	Acetoacetic acid		90		5000		-60	-10	-14.7	-6.7	Organic acid and derivatives	Ketone Body Metabolism	Ketone Body	HMDB00060	C4H6O3	CNX0110	UNX0081	BNX0024	M-H	102.032	101.024	1.44095e+07	4.75513e+07
221	205	171.1	13.7	Lipoic acid		120		5000		-55.8	-8	-11.6	-23	Organic acid and derivatives	Nitric Oxide, Superoxide, Peroxide Metabolism	Nitric Oxide, Superoxide, Peroxide	HMDB01451	C8H14O2S2	CNX0532	UNX0098	BNX0028	M-H	206.044	205.036
222	173.15	93	17.7	Shikimic acid		120		5000		-90	-10	-18	-10	Organic acid and derivatives	Microbiome Metabolism	Microbiome	HMDB03070	C7H10O5	CNX0828	UNX0519	BNX0027	M-H	174.053	173.046
223	177.9	133.9	14.2	Hippuric acid		120		5000		-95	-10	-16	-10	Organic acid and derivatives	Microbiome Metabolism	Microbiome	HMDB00714	C9H9NO3	CNX0461	UNX0299	BNX0027	M-H	179.058	178.051	5402.21	23287.3	0.999764
224	149.002	105	13	3-methylphenylacetic acid		90		5000		-93	-10	-12	-10	Organic acid and derivatives	Microbiome Metabolism	Microbiome	HMDB02222	C9H10O2	CNX0063	UNX0042	BNX0027	M-H	150.068	149.061
225	87	87	13.6	Pyruvic acid		90		5000		-46	-8	-10	-15	Organic acid and derivatives	Krebs Cycle	Krebs Cycle	HMDB00243	C3H4O3	CNX0804	UNX0510	BNX0025	M-H	88.016	87.0088
226	71	53	14.8	Malondialdehyde		90		5000		-55	-10.2	-24.3	-7	Organic acid and derivatives	Nitric Oxide, Superoxide, Peroxide Metabolism	Nitric Oxide, Superoxide, Peroxide	HMDB06112	C3H4O2	CNX0553	UNX0655	BNX0028	M-H	72.0211	71.0139
227	136.05	92	13.6	p-Aminobenzoic acid		120		5000		-60	-10	-15.28	-10	Organic acid and derivatives	Microbiome Metabolism	Microbiome	HMDB01392	C7H7NO2	CNX0644	UNX0384	BNX0027	M-H	137.048	136.04	32191.4	106232	0.99452
228	59	59	15.7	Acetic acid		90		10000		-82.9	-9.8	-9.4	-27.23	Organic acid and derivatives	Krebs Cycle	Krebs Cycle	HMDB00042	C2H4O2	CNX0109	UNX0080	BNX0025	M-H	60.0211	59.0139	2.20861e+06	7.2884e+06
229	89.08	43.2	16.1	L-Lactic acid		240		10000		-93	-10	-16	-10	Organic acid and derivatives	Glycolysis and Gluconeogenesis Metabolism	Glycolysis and Gluconeogenesis	HMDB00190	C3H6O3	CNX0514	UNX0331	BNX0019	M-H	90.0317	89.0244	413701	1.36521e+06	0.999046
230	160	142	17.5	Aminoadipic acid		120		5000		-67.5	-10	-16	-11.8	Organic acid and derivatives	Lysine Metabolism	Lysine	HMDB00510	C6H11NO4	CNX0138	UNX0322	BNX0026	M-H	161.069	160.062	16051.7	52970.7
231	119.02	47	14.1	3-Methylthiopropionic acid		90		10000		-93	-10	-15	-10	Organic acid and derivatives	SAM, SAH, Methionine, Cysteine, Glutathione Metabolism	SAM, SAH, Methionine, Cysteine, Glutathione	HMDB01527	C4H8O2S	CNX0064	UNX0045	BNX0047	M-H	120.025	119.017	4038.48	13327
232	179.157	107	17	4-Hydroxyphenylpyruvic acid		60		5000		-90	-10	-12.3	-12.9	Organic acid and derivatives	Microbiome Metabolism	Microbiome	HMDB00707	C9H8O4	CNX0074	UNX0051	BNX0027	M-H	180.042	179.035	4521.11	14919.7	0.988358
233	209	85	19.2	Glucaric acid		100		5000		-90	-10	-16	-4	Organic acid and derivatives	Pentose Phosphate, Gluconate Metabolism	Pentose Phosphate, Gluconate	HMDB00663	C6H10O8	CNX0426	UNX0211	BNX0032	M-H	210.038	209.03	6221.23	21009.3
234	265.1	167.1	17.1	2,3-Diphosphoglyceric acid		90		5000		-93	-10	-14	-10	Organic acid and derivatives	Glycolysis and Gluconeogenesis Metabolism	Glycolysis and Gluconeogenesis	HMDB01294	C3H8O10P2	CNX0036	UNX0031	BNX0019	M-H	265.959	264.952	4152.08	13701.9	0.982722
235	199	97	19	Erythrose 4-phosphate		90		5000		-90	-10	-17	-10	Organic acid and derivatives	Pentose Phosphate, Gluconate Metabolism	Pentose Phosphate, Gluconate	HMDB01321	C4H9O7P	CNX0385	UNX0253	BNX0032	M-H	200.009	199.001
236	105	75	17	Glyceric acid		90		5000		-90	-10	-15	-10	Organic acid and derivatives	Glycolysis and Gluconeogenesis Metabolism	Glycolysis and Gluconeogenesis	HMDB00139	C3H6O4	CNX0440	UNX0285	BNX0019	M-H	106.027	105.019	4593.11	15919.7	0.997771
237	101	57.2	16.8	2-Ketobutyric acid		60		5000		-93	-10	-13	-10	Organic acid and derivatives	SAM, SAH, Methionine, Cysteine, Glutathione Metabolism	SAM, SAH, Methionine, Cysteine, Glutathione	HMDB00005	C4H6O3	CNX0028	UNX0028	BNX0047	M-H	102.032	101.024	8.13523e+06	2.68463e+07	0.296871
238	181.04	135.04	17	4-Hydroxyphenyllactic acid		90		5000		-41.5	-10	-23.9	-7	Organic acid and derivatives	Microbiome Metabolism	Microbiome	HMDB00755	C9H10O4	CNX0073	UNX0050	BNX0027	M-H	182.058	181.051	11377.3	37545	0.999358
239	185	97	19.7	3-Phosphoglyceric acid		90		5000		-90	-10	-15	-10	Organic acid and derivatives	Glycolysis and Gluconeogenesis Metabolism	Glycolysis and Gluconeogenesis	HMDB00807	C3H7O7P	CNX0066	UNX0284	BNX0019	M-H	185.993	184.986
240	229	97	17	Ribose 5-phosphate		60		5000		-41.3	-12	-17	-6	Organic acid and derivatives	Pentose Phosphate, Gluconate Metabolism	Pentose Phosphate, Gluconate	HMDB01548	C5H11O8P	CNX0312	UNX0215	BNX0032	M-H	230.019	229.012
241	145.02	101	19.43	Oxoglutaric acid		120		5000		-50	-10	-10.7	-11	Organic acid and derivatives	Krebs Cycle	Krebs Cycle	HMDB00208	C5H6O5	CNX0639	UNX0097	BNX0025	M-H	146.022	145.014	5.13184e+06	1.69351e+07
242	129.005	101.3	13.8	2-Ketohexanoic acid		90		5000		-93	-10	-13	-10	Organic acid and derivatives	Peroxisomal Metabolism	Peroxisomal Metabolism	HMDB01864	C6H10O3	CNX0029	UNX0026	BNX0031	M-H	130.063	129.056	17712.9	58452.7	0.997327
243	151.04	107	17.4	p-Hydroxyphenylacetic acid		90		5000		-93	-10	-18	-10	Organic acid and derivatives	Microbiome Metabolism	Microbiome	HMDB00669	C8H8O3	CNX0646	UNX0386	BNX0027	M-H	152.047	151.04	6004.59	19815.2	0.997388
244	195	129	17.5	Gluconic acid		60		5000		-90	-10	-15	-10	Organic acid and derivatives	Microbiome Metabolism	Microbiome	HMDB00625	C6H12O7	CNX0427	UNX0272	BNX0027	M-H	196.058	195.051	21492.8	70926.3	0.995332
245	194.1	150	20	Salicyluric acid		90		5000		-93	-10	-20	-10	Organic acid and derivatives	Microbiome Metabolism	Microbiome	HMDB00840	C9H9NO4	CNX0819	UNX0918	BNX0027	M-H	195.053	194.046	6624.65	21861.4	0.997388
246	289.27	131	17.6	Argininosuccinic acid		90		5000		-90	-10	-36.1	-8	Organic acid and derivatives	Urea Cycle	Urea Cycle	HMDB00052	C10H18N4O6	CNX0152	UNX0325	BNX0054	M-H	290.123	289.115	1880.05	5739.39	0.905991
247	193	103	17.5	2-Keto-L-gluconate		90		5000		-90	-10	-12	-10	Organic acid and derivatives	Microbiome Metabolism	Microbiome	HMDB11732	C6H10O7	CNX0027	UNX0018	BNX0027	M-H	194.043	193.035	5655.44	19941.7	0.989135
248	137	93	17.3	4-Hydroxybenzoic acid		120		5000		-95	-10	-20	-10	Organic acid and derivatives	Microbiome Metabolism	Microbiome	HMDB00500	C7H6O3	CNX0071	UNX0049	BNX0027	M-H	138.032	137.024	17609.9	58112.7	0.986487
249	147.1	128.7	18.6	2-Hydroxyglutarate		90		5000		-93	-10	-17	-10	Organic acid and derivatives	Krebs Cycle	Krebs Cycle	HMDB59655	C5H8O5	CNX0025	UNX0023	BNX0025	M-H	148.037	147.03	25671	84714.3	0.9938
250	117.09	73	18.9	Succinic acid		120		5000		-70	-10	-14	-10	Organic acid and derivatives	Krebs Cycle	Krebs Cycle	HMDB00254	C4H6O4	CNX0873	UNX0559	BNX0025	M-H	118.027	117.019	44519.9	146916	0.961158
251	147.001	85.1	18.7	Citramalic acid		90		5000		-93	-10	-17	-10	Organic acid and derivatives	Krebs Cycle	Krebs Cycle	HMDB00426	C5H8O5	CNX0263	UNX0020	BNX0025	M-H	148.037	147.03	5671.8	18716.9	0.983796
252	133	115	18.7	Malic acid		120		5000		-55	-4	-15	-5.4	Organic acid and derivatives	Krebs Cycle	Krebs Cycle	HMDB00744	C4H6O5	CNX0552	UNX0346	BNX0025	M-H	134.022	133.014	24629.4	81277.1	0.99267
253	187.1	125.1	18.3	Azelaic acid		90		10000		-80	-10	-21.6	-10.8	Organic acid and derivatives	Nitric Oxide, Superoxide, Peroxide Metabolism	Nitric Oxide, Superoxide, Peroxide	HMDB00784	C9H16O4	CNX0164	UNX0639	BNX0028	M-H	188.105	187.098
254	131.01	87	19.4	Oxaloacetic acid		180		5000		-47	-9	-12.8	-13	Organic acid and derivatives	Krebs Cycle	Krebs Cycle	HMDB00223	C4H4O5	CNX0637	UNX0382	BNX0025	M-H	132.006	130.999	56371.1	156370	0.966218
255	175.002	115	19.5	2-Isopropylmalic acid		120		5000		-93	-10	-19	-10	Organic acid and derivatives	Phytanic, Branch, Odd Chain Fatty Acid Metabolism	Phytanic, Branch, Odd Chain Fatty Acid	HMDB00402	C7H12O5	CNX0026	UNX0024	BNX0041	M-H	176.068	175.061	8499.14	32884.9	0.978149
256	176.8	78.8	19	Pyrophosphate		120		5000		-70	-10	-45	-9	Organic acid and derivatives	Phosphate and Pyrophosphate Metabolism	Phosphate and Pyrophosphate	HMDB00250	P2H4O7	CNX0803	UNX0509	BNX0034	M-H	177.943	176.936	8157.84	18528.3	0.958986
257	115.01	71	18.7	Fumaric acid		120		5000		-38	-10	-13	-10	Organic acid and derivatives	Krebs Cycle	Krebs Cycle	HMDB00134	C4H4O4	CNX0409	UNX0259	BNX0025	M-H	116.011	115.004	55362.9	182698	0.781622
258	88.6	60.5	20	Oxalic acid		120		5000		-70	-10	-11.9	-6.82	Organic acid and derivatives	Peroxisomal Metabolism	Peroxisomal Metabolism	HMDB02329	C2H2O4	CNX0636	UNX0381	BNX0031	M-H	89.9953	88.988
259	115.05	87	10	Alpha-ketoisovaleric acid		120		5000		-93	-10	-13	-10	Organic acid and derivatives	Branch Chain Amino Acid Metabolism	Branch Chain Amino Acid	HMDB00019	C5H8O3	CNX0135	UNX0025	BNX0008	M-H	116.047	115.04	56004.9	184816	0.99394
260	169	97	19.5	D-Glyceraldehyde 3-phosphate		90		5000		-70	-11	-15	-5.8	Organic acid and derivatives	Glycolysis and Gluconeogenesis Metabolism	Glycolysis and Gluconeogenesis	HMDB01112	C3H7O6P	CNX0311	UNX0283	BNX0019	M-H	169.998	168.991	30016.6	99054.6
261	166	122	19.7	Quinolinic Acid		90		5000		-90	-10	-12	-10	Organic acid and derivatives	Tryptophan, Kynurenine, Serotonin, Melatonin Metabolism	Tryptophan, Kynurenine, Serotonin, Melatonin	HMDB00232	C7H5NO4	CNX0807	UNX0511	BNX0051	M-H	167.022	166.015	118567	391269
262	275	97	19.9	6-Phosphogluconic acid		90		5000		-56.4	-10	-22	-5.24	Organic acid and derivatives	Pentose Phosphate, Gluconate Metabolism	Pentose Phosphate, Gluconate	HMDB01316	C6H13O10P	CNX0093	UNX0069	BNX0032	M-H	276.025	275.017	2138.03	7055.48	0.950645
263	169	79	19.8	Dihydroxyacetone phosphate		150		5000		-93	-10	-40	-10	Organic acid and derivatives	Glycolysis and Gluconeogenesis Metabolism	Glycolysis and Gluconeogenesis	HMDB01473	C3H7O6P	CNX0355	UNX0237	BNX0019	M-H	169.998	168.991
264	129.06	85	19.5	Ketoleucine		120		5000		-35.3	-10	-12	-10.1	Organic acid and derivatives	Branch Chain Amino Acid Metabolism	Branch Chain Amino Acid	HMDB00695	C6H10O3	CNX0496	UNX1065	BNX0008	M-H	130.063	129.056	21608.9	62316.1	0.912258
265	205	125	19.5	2-Methylcitric acid		90		5000		-52.5	-10	-19	-3.6	Organic acid and derivatives	Isoleucine, Valine, Threonine, or Methionine Metabolism	Isoleucine, Valine, Threonine, or Methionine	HMDB00379	C7H10O7	CNX0031	UNX0022	BNX0023	M-H	206.043	205.035	13850.3	45706.1	0.903402
266	173.11	129	19.55	cis-aconitic acid		100		5000		-90	-8.3	-11.5	-12	Organic acid and derivatives	Krebs Cycle	Krebs Cycle	HMDB00072	C6H6O6	CNX0259	UNX0178	BNX0025	M-H	174.016	173.009	18130.4	53232.8	0.863981
267	191	111	19.57	Isocitric acid		90		5000		-40	-10	-19	-12	Organic acid and derivatives	Krebs Cycle	Krebs Cycle	HMDB00193	C6H8O7	CNX0492	UNX0317	BNX0025	M-H	192.027	191.02
268	167	79	19.55	Phosphoenolpyruvic acid		90		5000		-90	-10	-25.1	-9.2	Organic acid and derivatives	Glycolysis and Gluconeogenesis Metabolism	Glycolysis and Gluconeogenesis	HMDB00263	C3H5O6P	CNX0735	UNX0463	BNX0019	M-H	167.982	166.975	2410.61	7955.01
269	121.02	77.04	13.9	Benzoic acid		120		5000		-90	-10	-20	-10	Organic acid and derivatives	Microbiome Metabolism	Microbiome	HMDB01870	C7H6O2	CNX0169	UNX0106	BNX0027	M-H	122.037	121.03	591037	1.95042e+06
270	191.02	87	19.7	Citric acid		90		10000		-90	-10	-13	-10	Organic acid and derivatives	Krebs Cycle	Krebs Cycle	HMDB00094	C6H8O7	CNX0264	UNX0180	BNX0025	M-H	192.027	191.02	724.178	2389.79	0.94719
271	160.1	116.2	20.2	Indole-3-carboxylic acid		120		3000		-60	-10	-18.5	-7	Organic acid and derivatives	Microbiome Metabolism	Microbiome	HMDB03320	C9H7NO2	CNX0486	UNX0315	BNX0027	M-H	161.048	160.04
272	73	55	16	Propionic acid		120		5000		-40	-10	-20	-15	Organic acid and derivatives	Isoleucine, Valine, Threonine, or Methionine Metabolism	Isoleucine, Valine, Threonine, or Methionine	HMDB00237	C3H6O2	CNX0772	UNX0491	BNX0023	M-H	74.0368	73.0295
273	193.1	148.9	17.77	p-Aminohippuric acid		90		5000		-60	-10	-16	-17	Organic acid and derivatives	Microbiome Metabolism	Microbiome	HMDB01867	C9H10N2O3	CNX2016	UNX1093	BNX0027	M-H	194.069	193.062
274	131	86.9	18.4	Methylsuccinic Acid		90		5000		-50	-10	-17.39	-11	Organic acids and derivatives	Fatty Acid Oxidation and Synthesis	Fatty Acid Oxidation and Synthesis	HMDB01844	C5H8O4	CNX2030	UNX1107	BNX0014	M-H	132.042	131.035
275	131.07	69.03	13	Hydroxyisocaproic acid		120		5000		-65.5	-10	-28.3	-9.1	Organic acids and derivatives	Branch Chain Amino Acid Metabolism	Branch Chain Amino Acid	HMDB00746	C6H12O3	CNX0473	UNX0307	BNX0008	M-H	132.079	131.071	5409.44	17851.1	0.988004
276	117	71	13.4	2-Hydroxy-3-methylbutyric acid		120		5000		-44.3	-10	-17	-8.8	Organic acids and derivatives	Branch Chain Amino Acid Metabolism	Branch Chain Amino Acid	HMDB01072	C5H10O3	CNX0024	UNX0021	BNX0008	M-H	118.063	117.056	77405.3	191593	0.999515
277	129	85.3	19.28	Itaconic acid		90		5000		-40	-10	-12.61	-5	Organic acids and derivatives	Krebs Cycle	Krebs Cycle	HMDB02092	C5H6O4	CNX1104	ZNX0387	BNX0025	M-H	130.027	129.019
278	381.13	79	20	Farnesyl diphosphate		90		5000		-97	-10	-77	-15	Organic acids and derivatives	Cholesterol, Cortisol, Non-Gonadal Steroid Metabolism	Cholesterol, Cortisol, Non-Gonadal Steroid	HMDB00961	C15H28O7P2	CNX0392	UNX0256	BNX0010	M-H	382.131	381.124
279	313	79	24.4	Geranyl-PP		180		3000		-90	-10	-20	-10	Organic acids and derivatives	Cholesterol, Cortisol, Non-Gonadal Steroid Metabolism	Cholesterol, Cortisol, Non-Gonadal Steroid	HMDB01285	C10H20O7P2	CNX0425	UNX0271	BNX0010	M-H	314.068	313.061
280	103	59	18.83	Malonic acid		100		5000		-45	-10	-13.75	-20	Organic acids and derivatives	Fatty Acid Oxidation and Synthesis	Fatty Acid Oxidation and Synthesis	HMDB00691	C3H4O4	CNX2008	UNX1085	BNX0014	M-H	104.011	103.004
281	107	77.2	4.6	p-Cresol		60		5000		-100	-10	-25.8	-11	Phenols and derivatives	Microbiome Metabolism	Microbiome	HMDB01858	C7H8O	CNX1017	UNX0994	BNX0027	M-H	108.058	107.05
282	181.1	137.1	17.2	Homovanillic acid		90		5000		-50	-10	-12	-10	Phenols and derivatives	Bioamines and Neurotransmitter Metabolism	Bioamines and Neurotransmitter	HMDB00118	C9H10O4	CNX0465	UNX0306	BNX0005	M-H	182.058	181.051	95092.3	313804	0.935
283	165.05	147	13.2	Phenyllactic acid		120		5000		-70	-10	-16.8	-10	Phenols and derivatives	Microbiome Metabolism	Microbiome	HMDB00779	C9H10O3	CNX0729	UNX0460	BNX0027	M-H	166.063	165.056	23993.5	79178.7	0.929185
284	472.2	315	19.8	N5-Formyl-THF		80		5000		-40	-10	-40	-10	Pterins and derivatives	1-Carbon, Folate, Formate, Glycine, Serine Metabolism	1-Carbon, Folate, Formate, Glycine, Serine	HMDB01562	C20H23N7O7	CNX0601	UNX0056	BNX0001	M-H	473.166	472.159	6443.74	21264.3	0.941
285	440.1	311	22.4	Folic acid		150		5000		-127.52	-10	-33.4	-15.13	Pterins and derivatives	1-Carbon, Folate, Formate, Glycine, Serine Metabolism	1-Carbon, Folate, Formate, Glycine, Serine	HMDB00121	C19H19N7O6	CNX0404	UNX0944	BNX0001	M-H	441.14	440.132
286	359.2	329.3	4.4	Cortisone		60		5000		-80	-10	-20	-4	Steroids	Cholesterol, Cortisol, Non-Gonadal Steroid Metabolism	Cholesterol, Cortisol, Non-Gonadal Steroid	HMDB02802	C21H28O5	CNX0296	UNX0678	BNX0010	M-H	360.194	359.186
287	269	144.9	4.3	Estrone		60		5000		-118	-11	-56	-18	Steroids	Gonadal Steroids	Gonadal Steroids	HMDB00145	C18H22O2	CNX0997	UNX0974	BNX0020	M-H	270.162	269.155
288	287	143	8.5	Estriol		360		5000		-100	-10	-76.2	-8.29	Steroids	Gonadal Steroids	Gonadal Steroids	HMDB00153	C18H24O3	CNX0387	UNX0672	BNX0020	M-H	288.173	287.165
289	271.1	183.1	6.6	Estradiol		120		5000		-127.9	-8.11	-54.6	-10.6	Steroids	Gonadal Steroids	Gonadal Steroids	HMDB00151	C18H24O2	CNX0386	UNX0658	BNX0020	M-H	272.178	271.17
290	465.3	97	6.6	Cholesteryl sulfate		90		10000		-93	-10	-39	-10	Steroids	Cholesterol, Cortisol, Non-Gonadal Steroid Metabolism	Cholesterol, Cortisol, Non-Gonadal Steroid	HMDB00653	C27H46O4S	CNX0255	UNX0175	BNX0010	M-H	466.312	465.304	15718.3	51870.4	0.936835
291	369	97	9.7	Androsterone sulfate		100		5000		-93	-10	-37	-10	Steroids	Cholesterol, Cortisol, Non-Gonadal Steroid Metabolism	Cholesterol, Cortisol, Non-Gonadal Steroid	HMDB02759	C7H16O13P2	CNX0822	UNX0515	BNX0010	M-H	370.007	368.999
292	367.17	98.7	9.9	Dehydroepiandrosterone sulfate		100		5000		-100	-10	-50	-15	Steroids	Cholesterol, Cortisol, Non-Gonadal Steroid Metabolism	Cholesterol, Cortisol, Non-Gonadal Steroid	HMDB01032	C19H28O5S	CNX2014	UNX1091	BNX0010	M-H	368.166	367.158
293	359.2	188.9	6.7	Aldosterone		90		5000		-120	-10	-26	-14	Steroids	Cholesterol, Cortisol, Non-Gonadal Steroid Metabolism	Cholesterol, Cortisol, Non-Gonadal Steroid	HMDB00037	C21H28O5	CNX0130	UNX0093	BNX0010	M-H	360.194	359.186	2856.72	9427.16	0.969327
294	147.07	59	15.5	Mevalonic acid		90		5000		-64.1	-10	-16.7	-7.03	Steroids	Cholesterol, Cortisol, Non-Gonadal Steroid Metabolism	Cholesterol, Cortisol, Non-Gonadal Steroid	HMDB00227	C6H12O4	CNX0585	UNX0356	BNX0010	M-H	148.074	147.066	21508.1	70976.6
295	91	59	11	Glycerol		120		5000		-40	-10	-13.44	-10	Sugar and derivatives	Glycolysis and Gluconeogenesis Metabolism	Glycolysis and Gluconeogenesis	HMDB00131	C3H8O3	CNX0442	UNX0286	BNX0019	M-H	92.0473	91.0401	58621.4	193451
296	179	59	17	Hexose Pool		100		10000		-70	-10	-10	-7	Sugar and derivatives	Glycolysis and Gluconeogenesis Metabolism	Glycolysis and Gluconeogenesis	HMDB00122	C6H12O6	CNX0460	UNX0298	BNX0019	M-H	180.063	179.056	64621.4	223451	0.987004
297	319	97	17.1	Octulose-monophosphate		60		5000		-90	-10	-22	-10	Sugar and derivatives	Pentose Phosphate, Gluconate Metabolism	Pentose Phosphate, Gluconate		C8H17O11P	CNX0627	UNX0376	BNX0032	M-H	320.051	319.044	27716.7	91465.3
298	253.1	97	17	Shikimate-3-phosphate		90		5000		-93	-10	-19	-10	Sugar and derivatives	Microbiome Metabolism	Microbiome	METPA0369	C7H11O8P	CNX0827	UNX0520	BNX0027	M-H	254.019	253.012	21463.5	70829.6
299	341.29	179	17.2	Hexose Disaccharide Pool		90		5000		-93	-10	-20	-10	Sugar and derivatives	Amino-Sugar, Galactose, & Non-Glucose Metabolism	Amino-Sugar, Galactose, & Non-Glucose	HMDB00258	C12H22O11	CNX1009	UNX0988	BNX0029	M-H	342.116	341.109	15942.1	52608.8	0.950577
300	179.16	161	17.3	Myoinositol		90		5000		-93	-10	-17	-11.2	Sugar and derivatives	Amino-Sugar, Galactose, & Non-Glucose Metabolism	Amino-Sugar, Galactose, & Non-Glucose	HMDB00211	C6H12O6	CNX0592	UNX0357	BNX0029	M-H	180.063	179.056	14442.1	53208.8	0.991098
301	177	129	17.5	Gluconolactone		90		5000		-93	-10	-13	-10	Sugar and derivatives	Pentose Phosphate, Gluconate Metabolism	Pentose Phosphate, Gluconate	HMDB00150	C6H10O6	CNX0428	UNX0273	BNX0032	M-H	178.048	177.04	4388.16	10672.7	0.950052
302	258	79	18.6	Glucosamine 6-phosphate		90		5000		-54.3	-10	-63	-9.2	Sugar and derivatives	Amino-Sugar, Galactose, & Non-Glucose Metabolism	Amino-Sugar, Galactose, & Non-Glucose	HMDB01254	C6H14NO8P	CNX0430	UNX0212	BNX0029	M-H	259.046	258.038	2698.83	8906.13
303	300	79	18.3	N-Acetyl-glucosamine 1-phosphate		90		5000		-90	-10	-32	-10	Sugar and derivatives	Amino-Sugar, Galactose, & Non-Glucose Metabolism	Amino-Sugar, Galactose, & Non-Glucose	HMDB01367	C8H16NO9P	CNX0594	UNX0359	BNX0029	M-H	301.056	300.049
304	171	79	19	Glycerol 3-phosphate		120		5000		-70	-10	-29.9	-9.4	Sugar and derivatives	Glycolysis and Gluconeogenesis Metabolism	Glycolysis and Gluconeogenesis	HMDB00126	C3H9O6P	CNX0443	UNX0287	BNX0019	M-H	172.014	171.006
305	289.04	97	18.69	Sedoheptulose monophosphate		120		5000		-93	-10	-27	-10	Sugar and derivatives	Pentose Phosphate, Gluconate Metabolism	Pentose Phosphate, Gluconate	HMDB01068	C7H15O10P	CNX0823	UNX0516	BNX0032	M-H	290.04	289.033	1243.22	4102.62	0.975583
306	259.02	79	19	Hexose Monophosphate Pool		90		5000		-62.1	-10	-70	-14.2	Sugar and derivatives	Glycolysis and Gluconeogenesis Metabolism	Glycolysis and Gluconeogenesis	HMDB01401	C6H13O9P	CNX1010	UNX0989	BNX0019	M-H	260.03	259.022	3845.09	12688.8	0.931566
307	421	79	20	Hexose Disaccharide Monophosphate Pool		120		5000		-93	-10	-36	-10	Sugar and derivatives	Amino-Sugar, Galactose, & Non-Glucose Metabolism	Amino-Sugar, Galactose, & Non-Glucose		C12H23O14P	CNX1008	UNX0987	BNX0029	M-H	422.083	421.075
308	339	97	19.8	Hexose Diphosphate Pool		150		5000		-93	-10	-30	-10	Sugar and derivatives	Glycolysis and Gluconeogenesis Metabolism	Glycolysis and Gluconeogenesis	HMDB01058	C6H14O12P2	CNX1007	UNX0986	BNX0019	M-H	339.996	338.989	1017.95	3359.23	0.98343
309	182.003	138	12.6	4-Pyridoxic acid		150		5000		-93	-10	-18	-10	Vitamins and derivatives	Vitamin B6 (Pyridoxine) Metabolism	Vitamin B6 (Pyridoxine)	HMDB00017	C8H9NO4	CNX0076	UNX0054	BNX0062	M-H	183.053	182.046	105149	346993	0.999299
310	246.04	97	19.5	Pyridoxal 5-phosphate		120		5000		-60	-10	-25.62	-9	Vitamins and derivatives	Vitamin B6 (Pyridoxine) Metabolism	Vitamin B6 (Pyridoxine)	HMDB01491	C8H10NO6P	CNX0799	UNX0506	BNX0062	M-H	247.025	246.017	22301.6	73595.2	0.999527
311	122	78	15.3	Nicotinic acid		80		5000		-90	-10	-14	-10	Vitamins and derivatives	Vitamin B3 (Niacin, NAD+) Metabolism	Vitamin B3 (Niacin, NAD+)	HMDB01488	C6H5NO2	CNX0612	UNX0371	BNX0060	M-H	123.032	122.025	26764.1	88321.4
312	218	146	16.8	Pantothenic acid		120		5000		-90	-10	-19	-10	Vitamins and derivatives	Vitamin B5 (Pantothenate, CoA) Metabolism	Vitamin B5 (Pantothenate, CoA)	HMDB00210	C9H17NO5	CNX0662	UNX0399	BNX0061	M-H	219.111	218.103	12876.2	34501.2	0.998543
313	662	540	17.6	NAD+		80		5000		-42.1	-10	-26.7	-11.9	Vitamins and derivatives	Vitamin B3 (Niacin, NAD+) Metabolism	Vitamin B3 (Niacin, NAD+)	HMDB00902	C21H27N7O14P2	CNX0602	UNX0365	BNX0060	M-H	663.109	662.102
314	424.04	302	18.6	Thiamine pyrophosphate		120		5000		-93	-10	-21	-10	Vitamins and derivatives	Vitamin B1 (Thiamine) Metabolism	Vitamin B1 (Thiamine)	HMDB01372	C12H19N4O7P2S	CNX0911	UNX0956	BNX0057	M-H	425.045	424.038
315	117.002	73.1	19.1	Methylmalonic acid		120		5000		-93	-10	-13	-10	Vitamins and derivatives	Vitamin B12 (Cobalamin) Metabolism	Vitamin B12 (Cobalamin)	HMDB00202	C4H6O4	CNX0579	UNX0354	BNX0058	M-H	118.027	117.019	49593.4	163658	0.94235
316	175.12	114.6	17.3	L-Ascorbic acid		120		5000		-66	-10	-20.8	-16	Vitamins and derivatives	Vitamin C (Ascorbate) Metabolism	Vitamin C (Ascorbate)	HMDB00044	C6H8O6	CNX0500	UNX0326	BNX0063	M-H	176.032	175.025	2488.64	8212.5	0.915089
317	664	408	19.8	NADH		60		5000		-93	-10	-33	-12.7	Vitamins and derivatives	Vitamin B3 (Niacin, NAD+) Metabolism	Vitamin B3 (Niacin, NAD+)	HMDB01487	C21H29N7O14P2	CNX0603	UNX0366	BNX0060	M-H	665.125	664.118
318	742	620	19.8	NADP+		60		5000		-32.5	-10	-25.8	-11	Vitamins and derivatives	Vitamin B3 (Niacin, NAD+) Metabolism	Vitamin B3 (Niacin, NAD+)	HMDB00217	C21H28N7O17P3	CNX0604	UNX0367	BNX0060	M-H	743.075	742.068
319	744	408	19.7	NADPH		60		5000		-93	-10	-36	-10	Vitamins and derivatives	Vitamin B3 (Niacin, NAD+) Metabolism	Vitamin B3 (Niacin, NAD+)	HMDB00221	C21H30N7O17P3	CNX0605	UNX0368	BNX0060	M-H	745.091	744.084
320	190.9	87.2	19.8	Dehydroascorbic acid		90		5000		-46.5	-10	-21.8	-11.3	Vitamins and derivatives	Vitamin C (Ascorbate) Metabolism	Vitamin C (Ascorbate)	HMDB01264	C6H6O6	CNX0994	UNX0971	BNX0063	M-H+H2O	174.016	191.02	9042.22	29839.3	0.93494
321	455	213	20	FMN		90		5000		-90	-10	-19	-10	Vitamins and derivatives	Vitamin B2 (Riboflavin) Metabolism	Vitamin B2 (Riboflavin)	HMDB01520	C17H21N4O9P	CNX0403	UNX0258	BNX0059	M-H	456.105	455.097
322	204.001	160	27	Xanthurenic acid		360		3000		-90	-10	-19	-10	Vitamins and derivatives	Vitamin B6 (Pyridoxine) Metabolism	Vitamin B6 (Pyridoxine)	HMDB00881	C10H7NO4	CNX0954	UNX0597	BNX0062	M-H	205.038	204.03
323	378.2	79.1	17.8	Sphingosine 1-phosphate		90		5000		-95	-10	-80	-12	Lipids and lipids-like molecules	Sphingomyelin Metabolism	Sphingomyelin	HMDB00277	C18H38NO5P	ZNX0385	CNX1102	BNX0074	M-H	379.249	378.241
324	169.1	125	19.8	Uric acid-1,3-15N		90		10000		-95	-10	-20	-4		Stable Isotope Labeled Internal Standards	Purine	HMDB00289	C5H4*N2N2O3	CNX0941	LNX0004	BNX0045	M-H	170.022	169.015
325	176	133.1	17.2	Citrulline (5,5,-D2)		60		5000		-88.095	-9.95	-21.1	-21.95		Stable Isotope Labeled Internal Standards	Urea Cycle	HMDB00904	C6D2H11N3O3	CNX0265	LNX0013	BNX0054	M-H	177.108	176.101
326	133	88	17.8	DL-ASPARTIC ACID (4-13C, 99%)		90		5000		-50	-10	-16.45	-11		Stable Isotope Labeled Internal Standards	Amino Acid (not otherwise covered)		C3*CH7NO4	CNX1105	LNX0661	BNX0002	M-H	134.041	133.034
327	680.4	241.2	4.42	PA(16:0/16:1)-13C		60		5000		-80	-10	-50	-13		Stable Isotope Labeled Internal Standards	Phospholipid		*C35H67O8P	CNX0659	LNX0586	BNX0072	M-H	681.575	680.568
328	122	75	13.8	2-Hydroxy-3-methylbutyric acid-13C		150		5000		-44.3	-10	-17	-8.8		Stable Isotope Labeled Internal Standards	Branch Chain Amino Acid	HMDB01072	*C5H10O3	CNX0024	LNX0089	BNX0008	M-H	123.08	122.072
329	212	131	19.5	2-Methylcitric acid-13C		90		5000		-52.5	-10	-19	-13.6		Stable Isotope Labeled Internal Standards	Isoleucine, Valine, Threonine, or Methionine	HMDB00379	*C7H10O7	CNX0031	LNX0019	BNX0023	M-H	213.066	212.059
330	190	143	17.4	4-Hydroxyphenyllactic acid-13C		80		5000		-41.5	-10	-23.9	-7		Stable Isotope Labeled Internal Standards	Microbiome	HMDB00755	*C9H10O4	CNX0073	LNX0126	BNX0027	M-H	191.088	190.081
331	266	129	15	AICAR-13C		120		5000		-61	-8.85	-22.3	-10.07		Stable Isotope Labeled Internal Standards	Purine	HMDB03192	*C9H14N4O5	CNX0125	LNX0458	BNX0045	M-H	267.127	266.119
332	179	135	17.1	Allantoic acid-13C		90		5000		-90	-10	-12	-10		Stable Isotope Labeled Internal Standards	Purine	HMDB01209	*C4H8N4O4	CNX0132	LNX0008	BNX0045	M-H	180.068	179.061
333	179.2	136	17.4	Arginine-13C		90		5000		-125.3	-10	-19.1	-6.9		Stable Isotope Labeled Internal Standards	GABA, Glutamate, Arginine, Ornithine, Proline	HMDB00517	*C6H14N4O2	CNX0151	LNX0002	BNX0016	M-H	180.132	179.125
334	766.1	299.3	4.375	CL(18:2/18:2/18:1/18:1)-13C		90		5000		-60	-10	-50	-13		Stable Isotope Labeled Internal Standards	Cardiolipin	HMDB10243	*C81H146O17P2	CNX0270	LNX0505	BNX0009	M-2H	1534.28	766.13
335	256.1	133	18	Gamma-glutamyl-Cysteine-13C		90		5000		-49.81	-10.13	-26.84	-15.93		Stable Isotope Labeled Internal Standards	Gamma-Glutamyl and other Dipeptides	HMDB29146	*C8H15N3O4S	CNX0414	LNX0526	BNX0017	M-H	257.105	256.098
336	316	148	17.9	Glutathione-13C		90		5000		-93	-10	-19	-10		Stable Isotope Labeled Internal Standards	SAM, SAH, Methionine, Cysteine, Glutathione	HMDB00125	*C10H17N3O6S	CNX0438	LNX0527	BNX0047	M-H	317.117	316.11
337	291.9	155	17.8	Guanosine-13C		60		5000		-95	-10	-28.16	-10.14		Stable Isotope Labeled Internal Standards	Purine	HMDB00133	*C10H13N5O5	CNX0454	LNX0003	BNX0045	M-H	293.125	292.118
338	265	79	19	Hexose Monophosphate Pool-13C		90		5000		-62.1	-10	-70	-14.2		Stable Isotope Labeled Internal Standards	Glycolysis and Gluconeogenesis	HMDB01401	*C6H13O9P	CNX1010	LNX0390	BNX0019	M-H	266.05	265.043
339	137.1	73	13	Hydroxyisocaproic acid-13C		120		5000		-65.5	-10	-28.3	-9.1		Stable Isotope Labeled Internal Standards	Branch Chain Amino Acid	HMDB00746	*C6H12O3	CNX0473	LNX0097	BNX0008	M-H	138.099	137.091
340	198	153	16	Kynurenic acid-13C		150		5000		-93	-10	-21	-10		Stable Isotope Labeled Internal Standards	Tryptophan, Kynurenine, Serotonin, Melatonin	HMDB00715	*C10H7NO3	CNX0498	LNX0541	BNX0051	M-H	199.076	198.069
341	137	119	18.7	Malic acid-13C		120		5000		-55	-4	-15	-5.4		Stable Isotope Labeled Internal Standards	Krebs Cycle	HMDB00744	*C4H6O5	CNX0552	LNX0017	BNX0025	M-H	138.035	137.028
342	151.1	120	17	N-acetylserine-13C		90		5000		-46.1	-10	-14.1	-6.06		Stable Isotope Labeled Internal Standards	Microbiome	HMDB02931	*C5H9NO4	CNX0599	LNX0021	BNX0027	M-H	152.07	151.063
343	299.2	74	9.9	Oleic acid-13C		90		5000		-128	-10	-68	-28		Stable Isotope Labeled Internal Standards	Fatty Acid Oxidation and Synthesis	HMDB02066	*C18H34O2	CNX0630	LNX0375	BNX0014	M-H	300.316	299.309
344	150.1	105	19.43	Oxoglutaric acid-13C		120		5000		-50	-10	-10.7	-11		Stable Isotope Labeled Internal Standards	Krebs Cycle	HMDB00208	*C5H6O5	CNX0639	LNX0360	BNX0025	M-H	151.038	150.031
345	785.5	299.3	10.4	PE(36:1)-13C		100		5000		-45	-10	-50	-15		Stable Isotope Labeled Internal Standards	Phospholipid	HMDB08993	*C41H80NO8P	CNX0707	LNX0233	BNX0072	M-H	786.7	785.692
346	846.6	269.2	11.2	PI(32:2)-13C		240		5000		-50	-10	-62	-10		Stable Isotope Labeled Internal Standards	Phospholipid	HMDB09798	*C41H75O13P	CNX0747	LNX0213	BNX0072	M-H	847.632	846.625
347	906.7	299.3	11.2	PI(36:2)-13C		240		5000		-50	-10	-62	-10		Stable Isotope Labeled Internal Standards	Phospholipid	HMDB09809	*C45H83O13P	CNX0753	LNX0219	BNX0072	M-H	907.708	906.701
348	798.6	269.2	12.6	PS(34:2)-13C		90		5000		-90	-10	-60	-33		Stable Isotope Labeled Internal Standards	Phospholipid	HMDB12358	*C40H74NO10P	CNX0786	LNX0201	BNX0072	M-H	799.639	798.632
349	828.5	299.3	12.6	PS(36:2)-13C		120		5000		-115	-10	-60	-33		Stable Isotope Labeled Internal Standards	Phospholipid	HMDB12390	*C42H78NO10P	CNX0788	LNX0203	BNX0072	M-H	829.677	828.67
350	353.3	185	17.2	Sucrose-13C		120		5000		-93	-10	-20	-10		Stable Isotope Labeled Internal Standards	Amino-Sugar, Galactose, & Non-Glucose	HMDB00975	*C12H22O11	CNX0875	LNX0070	BNX0029	M-H	354.156	353.149
351	580	332	19.6	Uridine diphosphate glucose-13C		90		5000		-90	-10	-23	-10		Stable Isotope Labeled Internal Standards	Pyrimidine	HMDB00286	*C15H24N2O17P2	CNX0945	LNX0012	BNX0046	M-H	581.105	580.098
352	195.1	133.06	18.12	N-Acetylglutamic acid-13C		90		5000		-70	-10	-16.84	-15		Stable Isotope Labeled Internal Standards	GABA, Glutamate, Arginine, Ornithine, Proline	HMDB01138	*C7H11NO5	CNX2009	LNX0660	BNX0016	M-H	196.087	195.08
353	708.5	299.3	4.41	PA(16:1/18:1)-13C		90		5000		-180	-10	-50	-13		Stable Isotope Labeled Internal Standards	Phospholipid	HMDB07860	*C37H69O8P	CNX0653	LNX0588	BNX0072	M-H	709.597	708.59
354	807.6	299.3	10.3	PE(38:5)-13C		90		5000		-45	-10	-50	-15		Stable Isotope Labeled Internal Standards	Phospholipid		*C43H76NO8P	CNX0711	LNX0599	BNX0072	M-H	808.675	807.668
355	787.5	269.2	10.2	PG(34:1)-13C		100		5000		-160	-10	-48	-17		Stable Isotope Labeled Internal Standards	Phospholipid	HMDB10573	*C40H77O10P	CNX0716	LNX0222	BNX0072	M-H	788.66	787.652
356	785.5	269.2	10.2	PG(34:2)-13C		100		5000		-160	-10	-48	-17		Stable Isotope Labeled Internal Standards	Phospholipid	HMDB10645	*C40H75O10P	CNX0717	LNX0223	BNX0072	M-H	786.644	785.637
357	130.05	85	20	Ketoleucine(1-13C)		90		5000		-47.37	-10.18	-10.21	-19.32		Stable Isotope Labeled Internal Standards	Branch Chain Amino Acid	HMDB00695	C5*CH10O3	CNX0496	LNX0658	BNX0008	M-H	131.066	130.059
